# Supplementary material for: redGEM: Systematic reduction and analysis of genome-scale metabolic reconstructions for development of consistent core metabolic models
Source: PLoS Comput Biol. 2017 Jul 20;13(7):e1005444. doi: 10.1371/journal.pcbi.1005444 (PMC5519011; doi:10.1371/journal.pcbi.1005444)
Supplement: S1 Table — The core network generated with connection parameter D = 1. This core is the core network used to generate lumped reactions reported in this study. (XLSX) [file pcbi.1005444.s002.xlsx]

## Sheet: S1_Table
REACTION	REACTION FORMULA
DM_AACALD	AACALD <=>
DM_ac_e	AC_E <=>
DM_akg_e	AKG_E <=>
DM_co2_e	CO2_E <=>
DM_etoh_e	ETOH_E <=>
DM_for_e	FOR_E <=>
DM_fum_e	FUM_E <=>
DM_glyc_e	GLYC_E <=>
DM_glycogenn1_c	<=> GLYCOGENN1
DM_bglycogenn1_c	<=> BGLYCOGENN1
DM_lac-D_e	LAC-D_E <=>
DM_mal-L_e	MAL-L_E <=>
DM_pyr_e	PYR_E <=>
DM_succ_e	SUCC_E <=>
ACALD	ACALD + COA + NAD <=> ACCOA + H + NADH
ACKr	AC + ATP + H <=> ACTP + ADP
ACONTa	CIT <=> ACON-C + H2O
ACONTb	ACON-C + H2O <=> ICIT
ACS	AC + ATP + COA + H <=> ACCOA + AMP + PPI
ACt2rpp	AC_P + H_P <=> AC + H
ACt4pp	AC_P + NA1_P <=> AC + NA1
ACtex	AC_E <=> AC_P
ADK1	AMP + ATP <=> 2 ADP
AKGDH	AKG + COA + NAD <=> CO2 + NADH + SUCCOA
AKGt2rpp	AKG_P + H_P <=> AKG + H
AKGtex	AKG_E <=> AKG_P
ALCD2x	ETOH + NAD <=> ACALD + H + NADH
ALDD2x	ACALD + H2O + NAD <=> AC + 2 H + NADH
ALDD2y	ACALD + H2O + NADP <=> AC + 2 H + NADPH
ASPO3	ASP-L + Q8 <=> H + IASP + Q8H2
ASPO4	ASP-L + MQN8 <=> H + IASP + MQL8
ASPO5	ASP-L + FUM <=> H + IASP + SUCC
ASPO6	ASP-L + O2 <=> H + H2O2 + IASP
ASPT	ASP-L <=> FUM + NH4
ASPTA	AKG + ASP-L <=> GLU-L + OAA
ASPabcpp	ATP + H2O + ASP-L_P <=> ADP + ASP-L + H + PI
ASPt2_2pp	ASP-L_P + 2 H_P <=> ASP-L + 2 H
ASPt2_3pp	ASP-L_P + 3 H_P <=> ASP-L + 3 H
ASPt2pp	ASP-L_P + H_P <=> ASP-L + H
ASPt2rpp	ASP-L_P + H_P <=> ASP-L + H
ATPM	ATP + H2O <=> ADP + H + PI
ATPS4rpp	ADP + PI + 4 H_P <=> ATP + 3 H + H2O
CAT	2 H2O2 <=> 2 H2O + O2
CITL	CIT <=> AC + OAA
CITt3pp	CIT + H_P <=> H + CIT_P
CITt7pp	SUCC + CIT_P <=> CIT + SUCC_P
CO2tex	CO2_E <=> CO2_P
CO2tpp	CO2_P <=> CO2
CRNBTCT	BBTCOA + CRN <=> CRNCOA + GBBTN
CRNCAL2	ATP + COA + CRN <=> ADP + CRNCOA + PI
CRNCAR	CRNCOA <=> CRNDCOA
CRNCBCT	CRN + CTBTCOA <=> CRNCOA + CTBT
CRNCDH	CRNCOA <=> CTBTCOA + H2O
CRNDCAL2	ATP + COA + CRN-D <=> ADP + CRNDCOA + PI
CRNDabcpp	ATP + H2O + CRN-D_P <=> ADP + CRN-D + H + PI
CRNDt2rpp	CRN-D_P + H_P <=> CRN-D + H
CRNabcpp	ATP + H2O + CRN_P <=> ADP + CRN + H + PI
CRNt2rpp	CRN_P + H_P <=> CRN + H
CRNt7pp	GBBTN + CRN_P <=> CRN + GBBTN_P
CRNt8pp	CRN-D + CRN_P <=> CRN + CRN-D_P
CS	ACCOA + H2O + OAA <=> CIT + COA + H
CTBTCAL2	ATP + COA + CTBT <=> ADP + CTBTCOA + PI
CYTBD2pp	2 H + MQL8 + 0.5 O2 <=> H2O + MQN8 + 2 H_P
CYTBDpp	2 H + 0.5 O2 + Q8H2 <=> H2O + Q8 + 2 H_P
CYTBO3_4pp	4 H + 0.5 O2 + Q8H2 <=> H2O + Q8 + 4 H_P
D-LACt2pp	H_P + LAC-D_P <=> H + LAC-D
D-LACtex	LAC-D_E <=> LAC-D_P
DB4PS	RU5P-D <=> DB4P + FOR + H
DHAPT	DHA + PEP <=> DHAP + PYR
DHORD2	DHOR-S + Q8 <=> OROT + Q8H2
DHORD5	DHOR-S + MQN8 <=> MQL8 + OROT
DHORDfum	DHOR-S + FUM <=> OROT + SUCC
DMSOR1	DMSO + MQL8 <=> DMS + H2O + MQN8
DMSOR1pp	MQL8 + DMSO_P <=> MQN8 + DMS_P + H2O_P
DMSOR2	2DMMQL8 + DMSO <=> 2DMMQ8 + DMS + H2O
DMSOR2pp	2DMMQL8 + DMSO_P <=> 2DMMQ8 + DMS_P + H2O_P
DMSOtpp	DMSO_P <=> DMSO
DSBAO1	Q8 + DSBARD_P <=> Q8H2 + DSBAOX_P
DSBAO2	MQN8 + DSBARD_P <=> MQL8 + DSBAOX_P
DTARTD	TARTR-D <=> H2O + OAA
EDA	2DDG6P <=> G3P + PYR
EDD	6PGC <=> 2DDG6P + H2O
ENO	2PG <=> H2O + PEP
ETOHtex	ETOH_E <=> ETOH_P
ETOHtrpp	ETOH_P <=> ETOH
F6PA	F6P <=> DHA + G3P
FBA	FDP <=> DHAP + G3P
FBA3	S17BP <=> DHAP + E4P
FBP	FDP + H2O <=> F6P + H + PI
FDH4pp	2 H + Q8 + FOR_P <=> Q8H2 + CO2_P + H_P
FDH5pp	2 H + MQN8 + FOR_P <=> MQL8 + CO2_P + H_P
FHL	FOR + H <=> CO2 + H2
FLDR2	2 FLXSO + H + NADPH <=> 2 FLXR + NADP
FORt2pp	FOR_P + H_P <=> FOR + H
FORtex	FOR_E <=> FOR_P
FORtppi	FOR <=> FOR_P
FRD2	FUM + MQL8 <=> MQN8 + SUCC
FRD3	2DMMQL8 + FUM <=> 2DMMQ8 + SUCC
FUM	FUM + H2O <=> MAL-L
FUMt2_2pp	FUM_P + 2 H_P <=> FUM + 2 H
FUMt2_3pp	FUM_P + 3 H_P <=> FUM + 3 H
FUMtex	FUM_E <=> FUM_P
G1PPpp	G1P_P + H2O_P <=> GLC-D_P + H_P + PI_P
G3PD2	GLYC3P + NADP <=> DHAP + H + NADPH
G3PD5	GLYC3P + Q8 <=> DHAP + Q8H2
G3PD6	GLYC3P + MQN8 <=> DHAP + MQL8
G3PD7	2DMMQ8 + GLYC3P <=> 2DMMQL8 + DHAP
G3PT	GLYC3P + H2O <=> GLYC + H + PI
G6PDH2r	G6P + NADP <=> 6PGL + H + NADPH
G6PP	G6P + H2O <=> GLC-D + H + PI
GAPD	G3P + NAD + PI <=> 13DPG + NADH
GLBRAN2	GLYCOGEN <=> BGLYCOGEN
GLCDpp	Q8 + GLC-D_P + H2O_P <=> Q8H2 + GLCN_P + H_P
GLCP	GLYCOGEN + H + PI <=> G1P + GLYCOGENN1
GLCP2	BGLYCOGEN + PI <=> BGLYCOGENN1 + G1P
GLCS1	ADPGLC + GLYCOGENN1 <=> ADP + GLYCOGEN
GLCabcpp	ATP + H2O + GLC-D_P <=> ADP + GLC-D + H + PI
GLCptspp	PEP + GLC-D_P <=> G6P + PYR
GLCt2pp	GLC-D_P + H_P <=> GLC-D + H
GLDBRAN2	BGLYCOGEN <=> GLYCOGEN
GLGC	ATP + G1P <=> ADPGLC + PPI
GLUDy	GLU-L + H2O + NADP <=> AKG + H + NADPH + NH4
GLXCL	2 GLX + H <=> 2H3OPPAN + CO2
GLYCDx	GLYC + NAD <=> DHA + H + NADH
GLYCK	ATP + GLYC-R <=> 3PG + ADP
GLYCK2	ATP + GLYC-R <=> 2PG + ADP
GLYCLTDx	GLX + H + NADH <=> GLYCLT + NAD
GLYCLTDy	GLX + H + NADPH <=> GLYCLT + NADP
GLYCTO2	GLYCLT + Q8 <=> GLX + Q8H2
GLYCTO3	GLYCLT + MQN8 <=> GLX + MQL8
GLYCTO4	2DMMQ8 + GLYCLT <=> 2DMMQL8 + GLX
GLYCtex	GLYC_E <=> GLYC_P
GLYCtpp	GLYC <=> GLYC_P
GLYK	ATP + GLYC <=> ADP + GLYC3P
GND	6PGC + NADP <=> CO2 + NADPH + RU5P-D
H2Otpp	H2O_P <=> H2O
HEX1	ATP + GLC-D <=> ADP + G6P
HYD1pp	2 H + H2 + Q8 <=> Q8H2 + 2 H_P
HYD2pp	2 H + H2 + MQN8 <=> MQL8 + 2 H_P
HYD3pp	2DMMQ8 + 2 H + H2 <=> 2DMMQL8 + 2 H_P
ICDHyr	ICIT + NADP <=> AKG + CO2 + NADPH
ICL	ICIT <=> GLX + SUCC
L-LACD2	LAC-L + Q8 <=> PYR + Q8H2
L-LACD3	LAC-L + MQN8 <=> MQL8 + PYR
LDH_D	LAC-D + NAD <=> H + NADH + PYR
LDH_D2	LAC-D + Q8 <=> PYR + Q8H2
MALS	ACCOA + GLX + H2O <=> COA + H + MAL-L
MALt2_2pp	2 H_P + MAL-L_P <=> 2 H + MAL-L
MALt2_3pp	3 H_P + MAL-L_P <=> 3 H + MAL-L
MALt3pp	MAL-L + H_P <=> H + MAL-L_P
MALtex	MAL-L_E <=> MAL-L_P
MDH	MAL-L + NAD <=> H + NADH + OAA
MDH2	MAL-L + Q8 <=> OAA + Q8H2
MDH3	MAL-L + MQN8 <=> MQL8 + OAA
ME1	MAL-L + NAD <=> CO2 + NADH + PYR
ME2	MAL-L + NADP <=> CO2 + NADPH + PYR
MOX	MAL-L + O2 <=> H2O2 + OAA
NADH10	H + MQN8 + NADH <=> MQL8 + NAD
NADH16pp	4 H + NADH + Q8 <=> NAD + Q8H2 + 3 H_P
NADH17pp	4 H + MQN8 + NADH <=> MQL8 + NAD + 3 H_P
NADH18pp	2DMMQ8 + 4 H + NADH <=> 2DMMQL8 + NAD + 3 H_P
NADH5	H + NADH + Q8 <=> NAD + Q8H2
NADH9	2DMMQ8 + H + NADH <=> 2DMMQL8 + NAD
NADK	ATP + NAD <=> ADP + NADP
NADPHQR2	H + NADPH + Q8 <=> NADP + Q8H2
NADPHQR3	H + MQN8 + NADPH <=> MQL8 + NADP
NADPHQR4	2DMMQ8 + H + NADPH <=> 2DMMQL8 + NADP
NADPPPS	H2O + NADP <=> H + NAD + PI
NADTRHD	NAD + NADPH <=> NADH + NADP
NAt3_1p5pp	2 NA1 + 3 H_P <=> 3 H + 2 NA1_P
NAt3_2pp	NA1 + 2 H_P <=> 2 H + NA1_P
NAt3pp	NA1 + H_P <=> H + NA1_P
NH4tpp	NH4_P <=> NH4
NO2t2rpp	H_P + NO2_P <=> H + NO2
NO3R1bpp	Q8H2 + NO3_P <=> Q8 + H2O_P + NO2_P
NO3R1pp	2 H + NO3 + Q8H2 <=> H2O + NO2 + Q8 + 2 H_P
NO3R2bpp	MQL8 + NO3_P <=> MQN8 + H2O_P + NO2_P
NO3R2pp	2 H + MQL8 + NO3 <=> H2O + MQN8 + NO2 + 2 H_P
NO3t7pp	NO2 + NO3_P <=> NO3 + NO2_P
NTP1	ATP + H2O <=> ADP + H + PI
NTPP6	ATP + H2O <=> AMP + PPI
NTRIR2x	5 H + 3 NADH + NO2 <=> 2 H2O + 3 NAD + NH4
NTRIR3pp	3 Q8H2 + 2 H_P + NO2_P <=> 3 Q8 + 2 H2O_P + NH4_P
NTRIR4pp	3 MQL8 + 2 H_P + NO2_P <=> 3 MQN8 + 2 H2O_P + NH4_P
OAADC	H + OAA <=> CO2 + PYR
PDH	COA + NAD + PYR <=> ACCOA + CO2 + NADH
PFK	ATP + F6P <=> ADP + FDP
PFK_3	ATP + S7P <=> ADP + S17BP
PFL	COA + PYR <=> ACCOA + FOR
PGI	G6P <=> F6P
PGK	3PG + ATP + H <=> 13DPG + ADP
PGL	6PGL + H2O <=> 6PGC + H
PGM	2PG <=> 3PG
PGMT	G1P <=> G6P
PIt2rpp	H_P + PI_P <=> H + PI
PIuabcpp	ATP + H2O + PI_P <=> ADP + H + 2 PI
POR5	COA + 2 FLXSO + H + PYR <=> ACCOA + CO2 + 2 FLXR
POX	H2O + PYR + Q8 <=> AC + CO2 + Q8H2
PPA	H2O + PPI <=> 2 H + 2 PI
PPA2	H2O + PPPI <=> PI + PPI
PPC	CO2 + H2O + PEP <=> 2 H + OAA + PI
PPCK	ATP + H + OAA <=> ADP + CO2 + PEP
PPK2r	ATP + PPI <=> ADP + H + PPPI
PPKr	ATP + H + PI <=> ADP + PPI
PPPGO	1.5 O2 + PPPG9 <=> 3 H2O + PPP9
PPPGO3	3 FUM + PPPG9 <=> PPP9 + 3 SUCC
PPS	ATP + H2O + PYR <=> AMP + H + PEP + PI
PTAr	ACCOA + H + PI <=> ACTP + COA
PYK	ADP + PEP <=> ATP + PYR
PYRt2rpp	H_P + PYR_P <=> H + PYR
PYRtex	PYR_E <=> PYR_P
QMO2	2 O2 + Q8H2 <=> 2 O2S + Q8
QMO3	MQL8 + 2 O2 <=> MQN8 + 2 O2S
RPE	RU5P-D <=> XU5P-D
RPI	R5P <=> RU5P-D
SELR	MQL8 + SEL <=> H2O + MQN8 + SLNT
SPODM	2 O2S <=> H2O2 + O2
SUCASPtpp	SUCC + ASP-L_P <=> ASP-L + SUCC_P
SUCCt2_2pp	2 H_P + SUCC_P <=> 2 H + SUCC
SUCCt2_3pp	3 H_P + SUCC_P <=> 3 H + SUCC
SUCCt3pp	SUCC + H_P <=> H + SUCC_P
SUCCtex	SUCC_E <=> SUCC_P
SUCDi	Q8 + SUCC <=> FUM + Q8H2
SUCFUMtpp	SUCC + FUM_P <=> FUM + SUCC_P
SUCMALtpp	SUCC + MAL-L_P <=> MAL-L + SUCC_P
SUCOAS	ATP + COA + SUCC <=> ADP + PI + SUCCOA
SUCTARTtpp	SUCC + TARTR-D_P <=> TARTR-D + SUCC_P
TALA	G3P + S7P <=> E4P + F6P
TARTD	TARTR-L <=> H2O + OAA
TARTRt7pp	SUCC + TARTR-L_P <=> TARTR-L + SUCC_P
TARTt2_3pp	3 H_P + TARTR-D_P <=> 3 H + TARTR-D
TAUDO	AKG + O2 + TAUR <=> AACALD + CO2 + SO3 + SUCC
THD2pp	NADH + NADP + 2 H_P <=> 2 H + NAD + NADPH
THIORDXi	H2O2 + TRDRD <=> 2 H2O + TRDOX
TKT1	R5P + XU5P-D <=> G3P + S7P
TKT2	E4P + XU5P-D <=> F6P + G3P
TMAOR1	H + MQL8 + TMAO <=> H2O + MQN8 + TMA
TMAOR1pp	MQL8 + H_P + TMAO_P <=> MQN8 + H2O_P + TMA_P
TMAOR2	2DMMQL8 + H + TMAO <=> 2DMMQ8 + H2O + TMA
TMAOR2pp	2DMMQL8 + H_P + TMAO_P <=> 2DMMQ8 + H2O_P + TMA_P
TPI	DHAP <=> G3P
TRDR	H + NADPH + TRDOX <=> NADP + TRDRD
TRSARr	2H3OPPAN + H + NADH <=> GLYC-R + NAD
