# Supplementary material for: redGEM: Systematic reduction and analysis of genome-scale metabolic reconstructions for development of consistent core metabolic models
Source: PLoS Comput Biol. 2017 Jul 20;13(7):e1005444. doi: 10.1371/journal.pcbi.1005444 (PMC5519011; doi:10.1371/journal.pcbi.1005444)
Supplement: S2 Table — All the lumped reactions generated for the minimal sized subnetworks for E. coli iJO1366 with core network of D = 1. There are multiple lumped reactions for many biomass building blocks. (XLSX) [file pcbi.1005444.s003.xlsx]

## Sheet: S2_Table
REACTION	REACTION FORMULA
10FTHF	2 3PG + ASP-L + 16 ATP + CO2 + E4P + 3 GLU-L + 10 H2O + 4 NAD + 4 NH4 + 2 PEP + R5P <=> 10FTHF + 12 ADP + 2 AKG + 4 AMP + FUM + GLY + GLYCLT + 28 H + 4 NADH + 18 PI + 4 PPI + PYR
10FTHF	2 3PG + ASP-L + 17 ATP + CO2 + E4P + 3 GLU-L + 10 H2O + 4 NAD + 4 NH4 + 2 PEP + R5P <=> 10FTHF + 14 ADP + 2 AKG + 3 AMP + FUM + GLY + GLYCLT + 28 H + 4 NADH + 18 PI + 4 PPI + PYR
10FTHF	3 3PG + ASP-L + 15 ATP + CO2 + E4P + 4 GLU-L + 11 H2O + 5 NAD + NADP + 4 NH4 + 2 PEP + R5P <=> 10FTHF + 11 ADP + 3 AKG + 4 AMP + FOR + FUM + 2 GLY + GLYCLT + 31 H + 5 NADH + NADPH + 18 PI + 4 PPI + PYR
10FTHF	3 3PG + ASP-L + 16 ATP + CO2 + E4P + 4 GLU-L + 11 H2O + 5 NAD + NADP + 4 NH4 + 2 PEP + R5P <=> 10FTHF + 13 ADP + 3 AKG + 3 AMP + FOR + FUM + 2 GLY + GLYCLT + 31 H + 5 NADH + NADPH + 18 PI + 4 PPI + PYR
2DMMQL8	AKG + 26 ATP + E4P + 16 FLXR + 8 G3P + 24 H + 8 NADH + 9 NADPH + 2 PEP + 7 PYR <=> 2DMMQL8 + 25 ADP + AMP + 10 CO2 + 16 FLXSO + 17 H2O + 8 NAD + 9 NADP + 4 PI + 17 PPI
2FE2S	2 3PG + 2 ACCOA + 4 ATP + 2 FE2 + 2 GLU-L + 2 NAD + 7 NADPH + 2 SO4 + 2 TRDRD <=> 2FE2S + 2 AC + 2 AKG + 2 ALA-L + 4 AMP + 2 COA + H + 2 NADH + 7 NADP + 6 PI + 2 PPI + 2 TRDOX
2FE2S	2 3PG + 2 ACCOA + 4 ATP + 2 FE2 + 2 GLU-L + NAD + 6 NADPH + 2 SO4 + 2 TRDRD <=> 2FE2S + 2 AC + 2 AKG + 2 ALA-L + 4 AMP + 2 COA + H + NADH + 6 NADP + 6 PI + 2 PPI + 2 TRDOX
2FE2S	2 3PG + 2 ACCOA + 5 ATP + 2 FE2 + 2 GLU-L + H2O + 2 NAD + 7 NADPH + 2 SO4 + 2 TRDRD <=> 2FE2S + 2 AC + ADP + 2 AKG + 2 ALA-L + 4 AMP + 2 COA + 2 H + 2 NADH + 7 NADP + 7 PI + 2 PPI + 2 TRDOX
2FE2S	2 3PG + 2 ACCOA + 5 ATP + 2 FE2 + 2 GLU-L + H2O + NAD + 6 NADPH + 2 SO4 + 2 TRDRD <=> 2FE2S + 2 AC + ADP + 2 AKG + 2 ALA-L + 4 AMP + 2 COA + 2 H + NADH + 6 NADP + 7 PI + 2 PPI + 2 TRDOX
2FE2S	2 3PG + 2 ACCOA + 6 ATP + 2 FE2 + 2 GLU-L + 2 NAD + 7 NADPH + 2 SO4 + 2 TRDRD <=> 2FE2S + 2 AC + 4 ADP + 2 AKG + 2 ALA-L + 2 AMP + 2 COA + H + 2 NADH + 7 NADP + 6 PI + 2 PPI + 2 TRDOX
2FE2S	2 3PG + 2 ACCOA + 6 ATP + 2 FE2 + 2 GLU-L + NAD + 6 NADPH + 2 SO4 + 2 TRDRD <=> 2FE2S + 2 AC + 4 ADP + 2 AKG + 2 ALA-L + 2 AMP + 2 COA + H + NADH + 6 NADP + 6 PI + 2 PPI + 2 TRDOX
2FE2S	2 3PG + 2 ACCOA + 7 ATP + 2 FE2 + 2 GLU-L + H2O + 2 NAD + 7 NADPH + 2 SO4 + 2 TRDRD <=> 2FE2S + 2 AC + 5 ADP + 2 AKG + 2 ALA-L + 2 AMP + 2 COA + 2 H + 2 NADH + 7 NADP + 7 PI + 2 PPI + 2 TRDOX
2FE2S	2 3PG + 2 ACCOA + 7 ATP + 2 FE2 + 2 GLU-L + H2O + NAD + 6 NADPH + 2 SO4 + 2 TRDRD <=> 2FE2S + 2 AC + 5 ADP + 2 AKG + 2 ALA-L + 2 AMP + 2 COA + 2 H + NADH + 6 NADP + 7 PI + 2 PPI + 2 TRDOX
4FE4S	4 3PG + 4 ACCOA + 10 ATP + 4 FE2 + 4 GLU-L + 2 H2O + 4 NAD + 15 NADPH + 4 SO4 + 4 TRDRD <=> 4FE4S + 4 AC + 2 ADP + 4 AKG + 4 ALA-L + 8 AMP + 4 COA + 5 H + 4 NADH + 15 NADP + 14 PI + 4 PPI + 4 TRDOX
4FE4S	4 3PG + 4 ACCOA + 10 ATP + 4 FE2 + 4 GLU-L + 2 H2O + NAD + 12 NADPH + 4 SO4 + 4 TRDRD <=> 4FE4S + 4 AC + 2 ADP + 4 AKG + 4 ALA-L + 8 AMP + 4 COA + 5 H + NADH + 12 NADP + 14 PI + 4 PPI + 4 TRDOX
4FE4S	4 3PG + 4 ACCOA + 12 ATP + 4 FE2 + 4 GLU-L + 4 NAD + 15 NADPH + 4 SO4 + 4 TRDRD <=> 4FE4S + 4 AC + 8 ADP + 4 AKG + 4 ALA-L + 4 AMP + 4 COA + 3 H + 4 NADH + 15 NADP + 12 PI + 4 PPI + 4 TRDOX
4FE4S	4 3PG + 4 ACCOA + 12 ATP + 4 FE2 + 4 GLU-L + NAD + 12 NADPH + 4 SO4 + 4 TRDRD <=> 4FE4S + 4 AC + 8 ADP + 4 AKG + 4 ALA-L + 4 AMP + 4 COA + 3 H + NADH + 12 NADP + 12 PI + 4 PPI + 4 TRDOX
4FE4S	4 3PG + 4 ACCOA + 14 ATP + 4 FE2 + 4 GLU-L + 2 H2O + 4 NAD + 15 NADPH + 4 SO4 + 4 TRDRD <=> 4FE4S + 4 AC + 10 ADP + 4 AKG + 4 ALA-L + 4 AMP + 4 COA + 5 H + 4 NADH + 15 NADP + 14 PI + 4 PPI + 4 TRDOX
4FE4S	4 3PG + 4 ACCOA + 14 ATP + 4 FE2 + 4 GLU-L + 2 H2O + NAD + 12 NADPH + 4 SO4 + 4 TRDRD <=> 4FE4S + 4 AC + 10 ADP + 4 AKG + 4 ALA-L + 4 AMP + 4 COA + 5 H + NADH + 12 NADP + 14 PI + 4 PPI + 4 TRDOX
4FE4S	4 3PG + 4 ACCOA + 8 ATP + 4 FE2 + 4 GLU-L + 4 NAD + 15 NADPH + 4 SO4 + 4 TRDRD <=> 4FE4S + 4 AC + 4 AKG + 4 ALA-L + 8 AMP + 4 COA + 3 H + 4 NADH + 15 NADP + 12 PI + 4 PPI + 4 TRDOX
4FE4S	4 3PG + 4 ACCOA + 8 ATP + 4 FE2 + 4 GLU-L + NAD + 12 NADPH + 4 SO4 + 4 TRDRD <=> 4FE4S + 4 AC + 4 AKG + 4 ALA-L + 8 AMP + 4 COA + 3 H + NADH + 12 NADP + 12 PI + 4 PPI + 4 TRDOX
5MTHF	3PG + ASP-L + 17 ATP + CO2 + E4P + FOR + 2 GLU-L + 8 H2O + 2 NAD + 2 NADPH + 4 NH4 + 2 PEP + R5P <=> 5MTHF + 13 ADP + AKG + 4 AMP + FUM + GLYCLT + 23 H + 2 NADH + 2 NADP + 18 PI + 4 PPI + PYR
5MTHF	3PG + ASP-L + 18 ATP + CO2 + E4P + FOR + 2 GLU-L + 8 H2O + 2 NAD + 2 NADPH + 4 NH4 + 2 PEP + R5P <=> 5MTHF + 15 ADP + AKG + 3 AMP + FUM + GLYCLT + 23 H + 2 NADH + 2 NADP + 18 PI + 4 PPI + PYR
ACCOA	2 3PG + ACCOA + 3 ASP-L + 18 ATP + 2 FOR + 2 GLU-L + 2 H2O + 2 NAD + 5 NADPH + 2 NH4 + 2 PYR + R5P + SO4 + TRDRD <=> AC + 12 ADP + 2 AKG + 6 AMP + 2 CO2 + 2 COA + 2 FUM + 9 H + 2 NADH + 5 NADP + 14 PI + 5 PPI + TRDOX
ACCOA	2 3PG + ACCOA + 3 ASP-L + 20 ATP + 2 FOR + 2 GLU-L + 2 H2O + 2 NAD + 5 NADPH + 2 NH4 + 2 PYR + R5P + SO4 + TRDRD <=> AC + 16 ADP + 2 AKG + 4 AMP + 2 CO2 + 2 COA + 2 FUM + 9 H + 2 NADH + 5 NADP + 14 PI + 5 PPI + TRDOX
ADOCBL	2 3PG + 2 ASP-L + 10 ATP + CO2 + 2 GLU-L + 5 H2O + 2 NAD + 2 NADP + 2 NH4 + R5P + CBL1_P <=> ADOCBL + 7 ADP + 2 AKG + 3 AMP + 2 FUM + GLY + 18 H + 2 NADH + 2 NADPH + 11 PI + PPI + PPPI
ADOCBL	2 3PG + 2 ASP-L + 11 ATP + CO2 + 2 GLU-L + 5 H2O + 2 NAD + 2 NADP + 2 NH4 + R5P + CBL1_P <=> ADOCBL + 9 ADP + 2 AKG + 2 AMP + 2 FUM + GLY + 18 H + 2 NADH + 2 NADPH + 11 PI + PPI + PPPI
ADOCBL	3PG + 2 ASP-L + 11 ATP + CO2 + FOR + GLU-L + 4 H2O + NAD + NADP + 2 NH4 + R5P + CBL1_P <=> ADOCBL + 8 ADP + AKG + 3 AMP + 2 FUM + 15 H + NADH + NADPH + 11 PI + PPI + PPPI
ADOCBL	3PG + 2 ASP-L + 12 ATP + CO2 + FOR + GLU-L + 4 H2O + NAD + NADP + 2 NH4 + R5P + CBL1_P <=> ADOCBL + 10 ADP + AKG + 2 AMP + 2 FUM + 15 H + NADH + NADPH + 11 PI + PPI + PPPI
ALA-L	GLU-L + PYR <=> AKG + ALA-L
AMET	2 3PG + ACCOA + 3 ASP-L + 14 ATP + CO2 + 2 FOR + 2 GLU-L + 4 H2O + NAD + 5 NADPH + NH4 + R5P + SO4 + SUCCOA + TRDRD <=> AC + 9 ADP + 2 AKG + AMET + 5 AMP + 2 COA + 2 FUM + 12 H + NADH + 5 NADP + 16 PI + 3 PPI + PYR + SUCC + TRDOX
AMET	2 3PG + ACCOA + 3 ASP-L + 16 ATP + CO2 + 2 FOR + 2 GLU-L + 4 H2O + NAD + 5 NADPH + NH4 + R5P + SO4 + SUCCOA + TRDRD <=> AC + 13 ADP + 2 AKG + AMET + 3 AMP + 2 COA + 2 FUM + 12 H + NADH + 5 NADP + 16 PI + 3 PPI + PYR + SUCC + TRDOX
ARG-L	ACCOA + ASP-L + 3 ATP + CO2 + 2 GLU-L + H2O + NADPH + NH4 <=> AC + 2 ADP + AKG + AMP + ARG-L + COA + FUM + 3 H + NADP + 2 PI + PPI
ASN-L	ASP-L + ATP + NH4 <=> AMP + ASN-L + PPI
BMOCOGDP	12 3PG + 4 ACCOA + 4 ASP-L + 58 ATP + 4 CO2 + 12 GLU-L + 25 H2O + MOBD + 12 NAD + 4 NADPH + 12 NH4 + 4 R5P + 4 SO4 + 4 TRDRD <=> 4 AC + 32 ADP + 12 AKG + 4 ALA-L + 26 AMP + BMOCOGDP + 4 COA + 4 FUM + 4 GLY + 76 H + 12 NADH + 4 NADP + 52 PI + 22 PPI + 4 TRDOX
BMOCOGDP	12 3PG + 4 ACCOA + 4 ASP-L + 66 ATP + 4 CO2 + 12 GLU-L + 25 H2O + MOBD + 12 NAD + 4 NADPH + 12 NH4 + 4 R5P + 4 SO4 + 4 TRDRD <=> 4 AC + 48 ADP + 12 AKG + 4 ALA-L + 18 AMP + BMOCOGDP + 4 COA + 4 FUM + 4 GLY + 76 H + 12 NADH + 4 NADP + 52 PI + 22 PPI + 4 TRDOX
BMOCOGDP	8 3PG + 4 ACCOA + 4 ASP-L + 62 ATP + 4 CO2 + 4 FOR + 8 GLU-L + 21 H2O + MOBD + 8 NAD + 8 NADPH + 12 NH4 + 4 R5P + 4 SO4 + 4 TRDRD <=> 4 AC + 36 ADP + 8 AKG + 4 ALA-L + 26 AMP + BMOCOGDP + 4 COA + 4 FUM + 64 H + 8 NADH + 8 NADP + 52 PI + 22 PPI + 4 TRDOX
BMOCOGDP	8 3PG + 4 ACCOA + 4 ASP-L + 70 ATP + 4 CO2 + 4 FOR + 8 GLU-L + 21 H2O + MOBD + 8 NAD + 8 NADPH + 12 NH4 + 4 R5P + 4 SO4 + 4 TRDRD <=> 4 AC + 52 ADP + 8 AKG + 4 ALA-L + 18 AMP + BMOCOGDP + 4 COA + 4 FUM + 64 H + 8 NADH + 8 NADP + 52 PI + 22 PPI + 4 TRDOX
BTN	4 3PG + 5 ACCOA + 3 ASP-L + 24 ATP + 2 CO2 + 2 FOR + 4 GLU-L + 11 H2O + 2 NAD + 12 NADPH + NH4 + 3 R5P + 2 SO4 + SUCCOA + 2 TRDRD <=> 5DRIB + 2 AC + 13 ADP + 4 AKG + AMOB + 11 AMP + BTN + 6 COA + 2 FUM + GLY + 17 H + MTHTHF + 2 NADH + 12 NADP + 26 PI + 8 PPI + PYR + SUCC + 2 TRDOX + MEOH_P
BTN	4 3PG + 5 ACCOA + 3 ASP-L + 25 ATP + 2 CO2 + 2 FOR + 4 GLU-L + 12 H2O + 2 NAD + 12 NADPH + NH4 + 3 R5P + 2 SO4 + SUCCOA + 2 TRDRD <=> 5DRIB + 2 AC + 14 ADP + 4 AKG + AMOB + 11 AMP + BTN + 6 COA + 2 FUM + GLY + 18 H + MTHTHF + 2 NADH + 12 NADP + 27 PI + 8 PPI + PYR + SUCC + 2 TRDOX + MEOH_P
BTN	4 3PG + 5 ACCOA + 3 ASP-L + 27 ATP + 2 CO2 + 2 FOR + 4 GLU-L + 11 H2O + 2 NAD + 12 NADPH + NH4 + 3 R5P + 2 SO4 + SUCCOA + 2 TRDRD <=> 5DRIB + 2 AC + 19 ADP + 4 AKG + AMOB + 8 AMP + BTN + 6 COA + 2 FUM + GLY + 17 H + MTHTHF + 2 NADH + 12 NADP + 26 PI + 8 PPI + PYR + SUCC + 2 TRDOX + MEOH_P
BTN	4 3PG + 5 ACCOA + 3 ASP-L + 28 ATP + 2 CO2 + 2 FOR + 4 GLU-L + 12 H2O + 2 NAD + 12 NADPH + NH4 + 3 R5P + 2 SO4 + SUCCOA + 2 TRDRD <=> 5DRIB + 2 AC + 20 ADP + 4 AKG + AMOB + 8 AMP + BTN + 6 COA + 2 FUM + GLY + 18 H + MTHTHF + 2 NADH + 12 NADP + 27 PI + 8 PPI + PYR + SUCC + 2 TRDOX + MEOH_P
BTN	6 3PG + 6 ACCOA + 8 ASP-L + 45 ATP + 4 CO2 + 6 FOR + 6 GLU-L + 16 H2O + 3 NAD + 17 NADPH + 4 NH4 + 3 R5P + 3 SO4 + 2 SUCCOA + 3 TRDRD <=> 5DRIB + 3 AC + 30 ADP + 6 AKG + AMOB + 15 AMP + BTN + 8 COA + 6 FUM + 39 H + MET-L + MTHTHF + 3 NADH + 17 NADP + 51 PI + 9 PPI + 2 PYR + 2 SUCC + 3 TRDOX + 2 ADE_P + 2 H_P + MEOH_P
BTN	6 3PG + 6 ACCOA + 8 ASP-L + 46 ATP + 4 CO2 + 6 FOR + 6 GLU-L + 17 H2O + 3 NAD + 17 NADPH + 4 NH4 + 3 R5P + 3 SO4 + 2 SUCCOA + 3 TRDRD <=> 5DRIB + 3 AC + 31 ADP + 6 AKG + AMOB + 15 AMP + BTN + 8 COA + 6 FUM + 40 H + MET-L + MTHTHF + 3 NADH + 17 NADP + 52 PI + 9 PPI + 2 PYR + 2 SUCC + 3 TRDOX + 2 ADE_P + 2 H_P + MEOH_P
BTN	6 3PG + 6 ACCOA + 8 ASP-L + 51 ATP + 4 CO2 + 6 FOR + 6 GLU-L + 16 H2O + 3 NAD + 17 NADPH + 4 NH4 + 3 R5P + 3 SO4 + 2 SUCCOA + 3 TRDRD <=> 5DRIB + 3 AC + 42 ADP + 6 AKG + AMOB + 9 AMP + BTN + 8 COA + 6 FUM + 39 H + 1 MET-L + MTHTHF + 3 NADH + 17 NADP + 51 PI + 9 PPI + 2 PYR + 2 SUCC + 3 TRDOX + 2 ADE_P + 2 H_P + MEOH_P
BTN	6 3PG + 6 ACCOA + 8 ASP-L + 51 ATP + 4 CO2 + 6 FOR + 6 GLU-L + 16 H2O + 3 NAD + 17 NADPH + 4 NH4 + 3 R5P + 3 SO4 + 2 SUCCOA + 3 TRDRD <=> 5DRIB + 3 AC + 42 ADP + 6 AKG + AMOB + 9 AMP + BTN + 8 COA + 6 FUM + 39 H + MET-L + MTHTHF + 3 NADH + 17 NADP + 51 PI + 9 PPI + 2 PYR + 2 SUCC + 3 TRDOX + 2 ADE_P + 2 H_P + MEOH_P
BTN	6 3PG + 6 ACCOA + 8 ASP-L + 52 ATP + 4 CO2 + 6 FOR + 6 GLU-L + 17 H2O + 3 NAD + 17 NADPH + 4 NH4 + 3 R5P + 3 SO4 + 2 SUCCOA + 3 TRDRD <=> 5DRIB + 3 AC + 43 ADP + 6 AKG + AMOB + 9 AMP + BTN + 8 COA + 6 FUM + 40 H + MET-L + MTHTHF + 3 NADH + 17 NADP + 52 PI + 9 PPI + 2 PYR + 2 SUCC + 3 TRDOX + 2 ADE_P + 2 H_P + MEOH_P
CA2	3PG + ACCOA + 3 ATP + 2 GLU-L + 3 H2O + NAD + GTHRD_P + H2O_P <=> 3 ADP + AKG + COA + GTHRD + 5 H + NADH + 4 PI + ACSER_P + GLU-L_P
CA2	3PG + ACCOA + 3 ATP + 2 GLU-L + 4 H2O + NAD + GTHRD_P + H2O_P <=> AC + 3 ADP + AKG + COA + GTHRD + 6 H + NADH + NH4 + 4 PI + PYR + GLU-L_P
CA2	3 ATP + GLU-L + 2 H2O + GTHRD_P + H2O_P <=> 3 ADP + GTHRD + 3 H + 3 PI + GLU-L_P
CHOR	ATP + E4P + NADPH + 2 PEP <=> ADP + CHOR + 3 H + NADP + 4 PI
CLPN160_P	32 ACCOA + 32 ATP + 4 GLYC3P + 26 H + 2 H2O + 12 NADH + 44 NADPH + 2 PG160_P <=> 32 ADP + 32 COA + 12 NAD + 44 NADP + 2 PG160 + 30 PI + 2 PPI + CLPN160_P + GLYC_P
CLPN160_P	32 ACCOA + 32 ATP + 4 GLYC3P + 26 H + 2 H2O + 16 NADH + 40 NADPH + 2 PG160_P <=> 32 ADP + 32 COA + 16 NAD + 40 NADP + 2 PG160 + 30 PI + 2 PPI + CLPN160_P + GLYC_P
CLPN160_P	32 ACCOA + 32 ATP + 4 GLYC3P + 26 H + 2 H2O + 20 NADH + 36 NADPH + 2 PG160_P <=> 32 ADP + 32 COA + 20 NAD + 36 NADP + 2 PG160 + 30 PI + 2 PPI + CLPN160_P + GLYC_P
CLPN160_P	32 ACCOA + 32 ATP + 4 GLYC3P + 26 H + 2 H2O + 24 NADH + 32 NADPH + 2 PG160_P <=> 32 ADP + 32 COA + 24 NAD + 32 NADP + 2 PG160 + 30 PI + 2 PPI + CLPN160_P + GLYC_P
CLPN160_P	32 ACCOA + 32 ATP + 4 GLYC3P + 26 H + 2 H2O + 28 NADH + 28 NADPH + 2 PG160_P <=> 32 ADP + 32 COA + 28 NAD + 28 NADP + 2 PG160 + 30 PI + 2 PPI + CLPN160_P + GLYC_P
CLPN160_P	32 ACCOA + 32 ATP + 4 GLYC3P + 26 H + 2 H2O + 4 NADH + 52 NADPH + 2 PG160_P <=> 32 ADP + 32 COA + 4 NAD + 52 NADP + 2 PG160 + 30 PI + 2 PPI + CLPN160_P + GLYC_P
CLPN160_P	32 ACCOA + 32 ATP + 4 GLYC3P + 26 H + 2 H2O + 56 NADPH + 2 PG160_P <=> 32 ADP + 32 COA + 56 NADP + 2 PG160 + 30 PI + 2 PPI + CLPN160_P + GLYC_P
CLPN160_P	32 ACCOA + 32 ATP + 4 GLYC3P + 26 H + 2 H2O + 8 NADH + 48 NADPH + 2 PG160_P <=> 32 ADP + 32 COA + 8 NAD + 48 NADP + 2 PG160 + 30 PI + 2 PPI + CLPN160_P + GLYC_P
CLPN160_P	32 ACCOA + 8 ATP + 4 GLYC3P + 54 H + 28 NADH + 28 NADPH + 2 PG160_P <=> 4 ADP + 4 AMP + 32 COA + 22 H2O + 28 NAD + 28 NADP + 2 PG160 + 2 PI + 6 PPI + CLPN160_P + GLYC_P
CLPN160_P	32 ACCOA + 8 ATP + 4 GLYC3P + 54 H + 56 NADH + 2 PG160_P <=> 4 ADP + 4 AMP + 32 COA + 22 H2O + 56 NAD + 2 PG160 + 2 PI + 6 PPI + CLPN160_P + GLYC_P
CLPN161_P	32 ACCOA + 32 ATP + 4 GLYC3P + 22 H + 2 H2O + 12 NADH + 40 NADPH + 2 PG161_P <=> 32 ADP + 32 COA + 12 NAD + 40 NADP + 2 PG161 + 30 PI + 2 PPI + CLPN161_P + GLYC_P
CLPN161_P	32 ACCOA + 32 ATP + 4 GLYC3P + 22 H + 2 H2O + 16 NADH + 36 NADPH + 2 PG161_P <=> 32 ADP + 32 COA + 16 NAD + 36 NADP + 2 PG161 + 30 PI + 2 PPI + CLPN161_P + GLYC_P
CLPN161_P	32 ACCOA + 32 ATP + 4 GLYC3P + 22 H + 2 H2O + 20 NADH + 32 NADPH + 2 PG161_P <=> 32 ADP + 32 COA + 20 NAD + 32 NADP + 2 PG161 + 30 PI + 2 PPI + CLPN161_P + GLYC_P
CLPN161_P	32 ACCOA + 32 ATP + 4 GLYC3P + 22 H + 2 H2O + 24 NADH + 28 NADPH + 2 PG161_P <=> 32 ADP + 32 COA + 24 NAD + 28 NADP + 2 PG161 + 30 PI + 2 PPI + CLPN161_P + GLYC_P
CLPN161_P	32 ACCOA + 32 ATP + 4 GLYC3P + 22 H + 2 H2O + 4 NADH + 48 NADPH + 2 PG161_P <=> 32 ADP + 32 COA + 4 NAD + 48 NADP + 2 PG161 + 30 PI + 2 PPI + CLPN161_P + GLYC_P
CLPN161_P	32 ACCOA + 32 ATP + 4 GLYC3P + 22 H + 2 H2O + 52 NADPH + 2 PG161_P <=> 32 ADP + 32 COA + 52 NADP + 2 PG161 + 30 PI + 2 PPI + CLPN161_P + GLYC_P
CLPN161_P	32 ACCOA + 32 ATP + 4 GLYC3P + 22 H + 2 H2O + 8 NADH + 44 NADPH + 2 PG161_P <=> 32 ADP + 32 COA + 8 NAD + 44 NADP + 2 PG161 + 30 PI + 2 PPI + CLPN161_P + GLYC_P
CLPN181_P	36 ACCOA + 36 ATP + 4 GLYC3P + 26 H + 2 H2O + 12 NADH + 48 NADPH + 2 PG181_P <=> 36 ADP + 36 COA + 12 NAD + 48 NADP + 2 PG181 + 34 PI + 2 PPI + CLPN181_P + GLYC_P
CLPN181_P	36 ACCOA + 36 ATP + 4 GLYC3P + 26 H + 2 H2O + 16 NADH + 44 NADPH + 2 PG181_P <=> 36 ADP + 36 COA + 16 NAD + 44 NADP + 2 PG181 + 34 PI + 2 PPI + CLPN181_P + GLYC_P
CLPN181_P	36 ACCOA + 36 ATP + 4 GLYC3P + 26 H + 2 H2O + 20 NADH + 40 NADPH + 2 PG181_P <=> 36 ADP + 36 COA + 20 NAD + 40 NADP + 2 PG181 + 34 PI + 2 PPI + CLPN181_P + GLYC_P
CLPN181_P	36 ACCOA + 36 ATP + 4 GLYC3P + 26 H + 2 H2O + 24 NADH + 36 NADPH + 2 PG181_P <=> 36 ADP + 36 COA + 24 NAD + 36 NADP + 2 PG181 + 34 PI + 2 PPI + CLPN181_P + GLYC_P
CLPN181_P	36 ACCOA + 36 ATP + 4 GLYC3P + 26 H + 2 H2O + 28 NADH + 32 NADPH + 2 PG181_P <=> 36 ADP + 36 COA + 28 NAD + 32 NADP + 2 PG181 + 34 PI + 2 PPI + CLPN181_P + GLYC_P
CLPN181_P	36 ACCOA + 36 ATP + 4 GLYC3P + 26 H + 2 H2O + 4 NADH + 56 NADPH + 2 PG181_P <=> 36 ADP + 36 COA + 4 NAD + 56 NADP + 2 PG181 + 34 PI + 2 PPI + CLPN181_P + GLYC_P
CLPN181_P	36 ACCOA + 36 ATP + 4 GLYC3P + 26 H + 2 H2O + 60 NADPH + 2 PG181_P <=> 36 ADP + 36 COA + 60 NADP + 2 PG181 + 34 PI + 2 PPI + CLPN181_P + GLYC_P
CLPN181_P	36 ACCOA + 36 ATP + 4 GLYC3P + 26 H + 2 H2O + 8 NADH + 52 NADPH + 2 PG181_P <=> 36 ADP + 36 COA + 8 NAD + 52 NADP + 2 PG181 + 34 PI + 2 PPI + CLPN181_P + GLYC_P
CLPN181_P	36 ACCOA + 8 ATP + 4 GLYC3P + 54 H + 32 NADH + 28 NADPH + 2 PG181_P <=> 4 ADP + 4 AMP + 36 COA + 26 H2O + 32 NAD + 28 NADP + 2 PG181 + 2 PI + 6 PPI + CLPN181_P + GLYC_P
CLPN181_P	36 ACCOA + 8 ATP + 4 GLYC3P + 54 H + 60 NADH + 2 PG181_P <=> 4 ADP + 4 AMP + 36 COA + 26 H2O + 60 NAD + 2 PG181 + 2 PI + 6 PPI + CLPN181_P + GLYC_P
COLIPA_E	43 ACCOA + 62 ATP + 2 F6P + 5 G1P + 16 H + 16 H2O + 12 NADH + 55 NADPH + 2 NH4 + 3 PEP + 3 RU5P-D + 4 S7P <=> 2 AC + 62 ADP + 43 COA + COLIPA + 12 NAD + 55 NADP + 47 PI + 14 PPI
COLIPA_E	43 ACCOA + 62 ATP + 2 F6P + 5 G1P + 16 H + 16 H2O + 13 NADH + 54 NADPH + 2 NH4 + 3 PEP + 3 RU5P-D + 4 S7P <=> 2 AC + 62 ADP + 43 COA + COLIPA + 13 NAD + 54 NADP + 47 PI + 14 PPI
COLIPA_E	43 ACCOA + 62 ATP + 2 F6P + 5 G1P + 16 H + 16 H2O + 18 NADH + 49 NADPH + 2 NH4 + 3 PEP + 3 RU5P-D + 4 S7P <=> 2 AC + 62 ADP + 43 COA + COLIPA + 18 NAD + 49 NADP + 47 PI + 14 PPI
COLIPA_E	43 ACCOA + 62 ATP + 2 F6P + 5 G1P + 16 H + 16 H2O + 19 NADH + 48 NADPH + 2 NH4 + 3 PEP + 3 RU5P-D + 4 S7P <=> 2 AC + 62 ADP + 43 COA + COLIPA + 19 NAD + 48 NADP + 47 PI + 14 PPI
COLIPA_E	43 ACCOA + 62 ATP + 2 F6P + 5 G1P + 16 H + 16 H2O + 24 NADH + 43 NADPH + 2 NH4 + 3 PEP + 3 RU5P-D + 4 S7P <=> 2 AC + 62 ADP + 43 COA + COLIPA + 24 NAD + 43 NADP + 47 PI + 14 PPI
COLIPA_E	43 ACCOA + 62 ATP + 2 F6P + 5 G1P + 16 H + 16 H2O + 25 NADH + 42 NADPH + 2 NH4 + 3 PEP + 3 RU5P-D + 4 S7P <=> 2 AC + 62 ADP + 43 COA + COLIPA + 25 NAD + 42 NADP + 47 PI + 14 PPI
COLIPA_E	43 ACCOA + 62 ATP + 2 F6P + 5 G1P + 16 H + 16 H2O + 30 NADH + 37 NADPH + 2 NH4 + 3 PEP + 3 RU5P-D + 4 S7P <=> 2 AC + 62 ADP + 43 COA + COLIPA + 30 NAD + 37 NADP + 47 PI + 14 PPI
COLIPA_E	43 ACCOA + 62 ATP + 2 F6P + 5 G1P + 16 H + 16 H2O + 31 NADH + 36 NADPH + 2 NH4 + 3 PEP + 3 RU5P-D + 4 S7P <=> 2 AC + 62 ADP + 43 COA + COLIPA + 31 NAD + 36 NADP + 47 PI + 14 PPI
COLIPA_E	43 ACCOA + 62 ATP + 2 F6P + 5 G1P + 16 H + 16 H2O + 6 NADH + 61 NADPH + 2 NH4 + 3 PEP + 3 RU5P-D + 4 S7P <=> 2 AC + 62 ADP + 43 COA + COLIPA + 6 NAD + 61 NADP + 47 PI + 14 PPI
COLIPA_E	43 ACCOA + 62 ATP + 2 F6P + 5 G1P + 16 H + 16 H2O + 67 NADPH + 2 NH4 + 3 PEP + 3 RU5P-D + 4 S7P <=> 2 AC + 62 ADP + 43 COA + COLIPA + 67 NADP + 47 PI + 14 PPI
COLIPA_E	43 ACCOA + 62 ATP + 2 F6P + 5 G1P + 16 H + 16 H2O + 7 NADH + 60 NADPH + 2 NH4 + 3 PEP + 3 RU5P-D + 4 S7P <=> 2 AC + 62 ADP + 43 COA + COLIPA + 7 NAD + 60 NADP + 47 PI + 14 PPI
COLIPA_E	43 ACCOA + 62 ATP + 2 F6P + 5 G1P + 16 H + 16 H2O + NADH + 66 NADPH + 2 NH4 + 3 PEP + 3 RU5P-D + 4 S7P <=> 2 AC + 62 ADP + 43 COA + COLIPA + NAD + 66 NADP + 47 PI + 14 PPI
CTP	ASP-L + 6 ATP + 2 NH4 + OROT + R5P <=> 5 ADP + AMP + CTP + DHOR-S + 4 H + 3 PI + PPI
CYS-L	3PG + ACCOA + 2 ATP + GLU-L + NAD + 3 NADPH + SO4 + TRDRD <=> AC + AKG + 2 AMP + COA + CYS-L + NADH + 3 NADP + 3 PI + PPI + TRDOX
CYS-L	3PG + ACCOA + 3 ATP + GLU-L + NAD + 3 NADPH + SO4 + TRDRD <=> AC + 2 ADP + AKG + AMP + COA + CYS-L + NADH + 3 NADP + 3 PI + PPI + TRDOX
DATP	2 3PG + 2 ASP-L + 10 ATP + CO2 + 2 FLXR + 2 GLU-L + 3 H2O + 2 NAD + 2 NADP + 2 NH4 + R5P <=> 8 ADP + 2 AKG + 2 AMP + DATP + 2 FLXSO + 2 FUM + GLY + 18 H + 2 NADH + 2 NADPH + 10 PI + PPI
DATP	2 3PG + 2 ASP-L + 9 ATP + CO2 + 2 FLXR + 2 GLU-L + 3 H2O + 2 NAD + 2 NADP + 2 NH4 + R5P <=> 6 ADP + 2 AKG + 3 AMP + DATP + 2 FLXSO + 2 FUM + GLY + 18 H + 2 NADH + 2 NADPH + 10 PI + PPI
DATP	3PG + 2 ASP-L + 10 ATP + CO2 + 2 FLXR + FOR + GLU-L + 2 H2O + NAD + NADP + 2 NH4 + R5P <=> 7 ADP + AKG + 3 AMP + DATP + 2 FLXSO + 2 FUM + 15 H + NADH + NADPH + 10 PI + PPI
DATP	3PG + 2 ASP-L + 11 ATP + CO2 + 2 FLXR + FOR + GLU-L + 2 H2O + NAD + NADP + 2 NH4 + R5P <=> 9 ADP + AKG + 2 AMP + DATP + 2 FLXSO + 2 FUM + 15 H + NADH + NADPH + 10 PI + PPI
DCTP	ASP-L + 6 ATP + 2 FLXR + 2 NH4 + OROT + R5P <=> 5 ADP + AMP + DCTP + DHOR-S + 2 FLXSO + 4 H + H2O + 3 PI + PPI
DGTP	2 3PG + ASP-L + 11 ATP + CO2 + 2 FLXR + 2 GLU-L + 5 H2O + 3 NAD + 2 NADP + 3 NH4 + R5P <=> 8 ADP + 2 AKG + 3 AMP + DGTP + 2 FLXSO + FUM + GLY + 19 H + 3 NADH + 2 NADPH + 10 PI + 2 PPI
DGTP	2 3PG + ASP-L + 12 ATP + CO2 + 2 FLXR + 2 GLU-L + 5 H2O + 3 NAD + 2 NADP + 3 NH4 + R5P <=> 10 ADP + 2 AKG + 2 AMP + DGTP + 2 FLXSO + FUM + GLY + 19 H + 3 NADH + 2 NADPH + 10 PI + 2 PPI
DGTP	2 3PG + ASP-L + 12 ATP + CO2 + 2 GLU-L + 5 H2O + 3 NAD + 2 NADP + 3 NH4 + R5P + TRDRD <=> 10 ADP + 2 AKG + 2 AMP + DGTP + FUM + GLY + 19 H + 3 NADH + 2 NADPH + 10 PI + 2 PPI + TRDOX
DGTP	3PG + ASP-L + 12 ATP + CO2 + 2 FLXR + FOR + GLU-L + 4 H2O + 2 NAD + NADP + 3 NH4 + R5P <=> 9 ADP + AKG + 3 AMP + DGTP + 2 FLXSO + FUM + 16 H + 2 NADH + NADPH + 10 PI + 2 PPI
DGTP	3PG + ASP-L + 13 ATP + CO2 + 2 FLXR + FOR + GLU-L + 4 H2O + 2 NAD + NADP + 3 NH4 + R5P <=> 11 ADP + AKG + 2 AMP + DGTP + 2 FLXSO + FUM + 16 H + 2 NADH + NADPH + 10 PI + 2 PPI
DGTP	3PG + ASP-L + 13 ATP + CO2 + FOR + GLU-L + 4 H2O + 2 NAD + NADP + 3 NH4 + R5P + TRDRD <=> 11 ADP + AKG + 2 AMP + DGTP + FUM + 16 H + 2 NADH + NADPH + 10 PI + 2 PPI + TRDOX
DTTP	ASP-L + 7 ATP + 2 FLXR + FOR + H + 2 NADPH + NH4 + OROT + R5P <=> 6 ADP + AMP + DHOR-S + DTTP + 2 FLXSO + 2 H2O + 2 NADP + 2 PI + 2 PPI
DTTP	ASP-L + 7 ATP + FOR + H + 2 NADPH + NH4 + OROT + R5P + TRDRD <=> 6 ADP + AMP + DHOR-S + DTTP + 2 H2O + 2 NADP + 2 PI + 2 PPI + TRDOX
ENTER	3 3PG + 9 ATP + 3 E4P + 3 GLU-L + 6 H2O + 6 NAD + 3 NADPH + 6 PEP <=> 3 ADP + 3 AKG + 6 AMP + ENTER + 15 H + 6 NADH + 3 NADP + 15 PI + 6 PPI + 3 PYR
FAD	2 3PG + 3 ASP-L + 23 ATP + 2 CO2 + 2 DB4P + FOR + 2 GLU-L + 9 H2O + 3 NAD + NADP + 4 NH4 + 2 R5P <=> 17 ADP + 2 AKG + 6 AMP + FAD + 3 FUM + 33 H + 3 NADH + NADPH + 23 PI + 5 PPI
FAD	2 3PG + 3 ASP-L + 25 ATP + 2 CO2 + 2 DB4P + FOR + 2 GLU-L + 9 H2O + 3 NAD + NADP + 4 NH4 + 2 R5P <=> 21 ADP + 2 AKG + 4 AMP + FAD + 3 FUM + 33 H + 3 NADH + NADPH + 23 PI + 5 PPI
FAD	4 3PG + 3 ASP-L + 21 ATP + 2 CO2 + 2 DB4P + 4 GLU-L + 11 H2O + 5 NAD + 3 NADP + 4 NH4 + 2 R5P <=> 15 ADP + 4 AKG + 6 AMP + FAD + FOR + 3 FUM + 2 GLY + 39 H + 5 NADH + 3 NADPH + 23 PI + 5 PPI
FAD	4 3PG + 3 ASP-L + 23 ATP + 2 CO2 + 2 DB4P + 4 GLU-L + 11 H2O + 5 NAD + 3 NADP + 4 NH4 + 2 R5P <=> 19 ADP + 4 AKG + 4 AMP + FAD + FOR + 3 FUM + 2 GLY + 39 H + 5 NADH + 3 NADPH + 23 PI + 5 PPI
GAM	2 3PG + 2 ASP-L + 8 ATP + CO2 + 2 GLU-L + 4 H2O + 2 NAD + 2 NADP + 2 NH4 + R5P <=> 6 ADP + 2 AKG + 3 AMP + 2 FUM + GLY + 18 H + 2 NADH + 2 NADPH + 10 PI + PPI
GAM	2 3PG + 2 ASP-L + 9 ATP + CO2 + 2 GLU-L + 4 H2O + 2 NAD + 2 NADP + 2 NH4 + R5P <=> 8 ADP + 2 AKG + 2 AMP + 2 FUM + GLY + 18 H + 2 NADH + 2 NADPH + 10 PI + PPI
GAM	3PG + 2 ASP-L + 10 ATP + CO2 + FOR + GLU-L + 3 H2O + NAD + NADP + 2 NH4 + R5P <=> 9 ADP + AKG + 2 AMP + 2 FUM + 15 H + NADH + NADPH + 10 PI + PPI
GAM	3PG + 2 ASP-L + 9 ATP + CO2 + FOR + GLU-L + 3 H2O + NAD + NADP + 2 NH4 + R5P <=> 7 ADP + AKG + 3 AMP + 2 FUM + 15 H + NADH + NADPH + 10 PI + PPI
GLN-L	ATP + GLU-L + NH4 <=> ADP + GLN-L + H + PI
GLY	ASP-L + 2 ATP + H + H2O + 2 NADPH <=> ACALD + 2 ADP + GLY + 2 NADP + 2 PI
GTHRD	2 3PG + ACCOA + 4 ATP + 3 GLU-L + 2 H2O + 2 NAD + 2 NADPH + SO4 + TRDRD <=> AC + 2 ADP + 2 AKG + 2 AMP + COA + FOR + GTHRD + 6 H + 2 NADH + 2 NADP + 6 PI + PPI + TRDOX
GTHRD	2 3PG + ACCOA + 5 ATP + 3 GLU-L + 2 H2O + 2 NAD + 2 NADPH + SO4 + TRDRD <=> AC + 4 ADP + 2 AKG + AMP + COA + FOR + GTHRD + 6 H + 2 NADH + 2 NADP + 6 PI + PPI + TRDOX
GTP	2 3PG + ASP-L + 11 ATP + CO2 + 2 GLU-L + 6 H2O + 3 NAD + 2 NADP + 3 NH4 + R5P <=> 8 ADP + 2 AKG + 3 AMP + FUM + GLY + GTP + 19 H + 3 NADH + 2 NADPH + 10 PI + 2 PPI
GTP	2 3PG + ASP-L + 12 ATP + CO2 + 2 GLU-L + 6 H2O + 3 NAD + 2 NADP + 3 NH4 + R5P <=> 10 ADP + 2 AKG + 2 AMP + FUM + GLY + GTP + 19 H + 3 NADH + 2 NADPH + 10 PI + 2 PPI
GTP	3PG + ASP-L + 12 ATP + CO2 + FOR + GLU-L + 5 H2O + 2 NAD + NADP + 3 NH4 + R5P <=> 9 ADP + AKG + 3 AMP + FUM + GTP + 16 H + 2 NADH + NADPH + 10 PI + 2 PPI
GTP	3PG + ASP-L + 13 ATP + CO2 + FOR + GLU-L + 5 H2O + 2 NAD + NADP + 3 NH4 + R5P <=> 11 ADP + AKG + 2 AMP + FUM + GTP + 16 H + 2 NADH + NADPH + 10 PI + 2 PPI
HEMEO	17 ATP + FE2 + 6 FLXR + 3 G3P + 8 GLU-L + 25 H + 3 NADH + 11 NADPH + O2 + PPP9 + 3 PYR <=> 9 ADP + 8 AMP + 9 CO2 + 6 FLXSO + 15 H2O + HEMEO + 3 NAD + 11 NADP + 4 NH4 + 14 PPI + PPPG9
HEMEO	21 ATP + FE2 + 6 FLXR + 3 G3P + 8 GLU-L + 23 H + 3 NADH + 11 NADPH + PPP9 + 3 PYR + 2 R5P <=> 2 5DRIB + 9 ADP + 12 AMP + 9 CO2 + 6 FLXSO + 9 H2O + HEMEO + 3 NAD + 11 NADP + 4 NH4 + 2 PI + 18 PPI + PPPG9
HIS-L	ASP-L + 4 ATP + FOR + GLU-L + 2 H2O + 2 NAD + NH4 + R5P <=> ADP + AKG + 3 AMP + FUM + 8 H + HIS-L + 2 NADH + 4 PI + 2 PPI
HIS-L	ASP-L + 5 ATP + FOR + GLU-L + 2 H2O + 2 NAD + NH4 + R5P <=> 3 ADP + AKG + 2 AMP + FUM + 8 H + HIS-L + 2 NADH + 4 PI + 2 PPI
ILE-L	ASP-L + 2 ATP + GLU-L + 3 H + 3 NADPH + PYR <=> 2 ADP + AKG + CO2 + ILE-L + 3 NADP + NH4 + 2 PI
LEU-L	ACCOA + GLU-L + H + NAD + NADPH + 2 PYR <=> AKG + 2 CO2 + COA + LEU-L + NADH + NADP
LIPOPB	4 3PG + 8 ACCOA + 13 ATP + 2 FE2 + 4 GLU-L + 4 H + 2 H2O + 4 NADH + 12 NADPH + 2 R5P + 4 SO4 + 4 TRDRD <=> 2FE2S + 2 5DRIB + 4 AC + 4 AKG + 4 ALA-L + 13 AMP + 8 COA + LIPOPB + 4 NAD + 12 NADP + 14 PI + 9 PPI + 4 TRDOX
LIPOPB	4 3PG + 8 ACCOA + 17 ATP + 2 FE2 + 4 GLU-L + 4 H + 2 H2O + 4 NADH + 12 NADPH + 2 R5P + 4 SO4 + 4 TRDRD <=> 2FE2S + 2 5DRIB + 4 AC + 8 ADP + 4 AKG + 4 ALA-L + 9 AMP + 8 COA + LIPOPB + 4 NAD + 12 NADP + 14 PI + 9 PPI + 4 TRDOX
LIPOPB	4 3PG + 8 ACCOA + 19 ATP + 2 FE2 + 4 GLU-L + 2 H + 4 H2O + 4 NADH + 12 NADPH + 2 R5P + 4 SO4 + 4 TRDRD <=> 2FE2S + 2 5DRIB + 4 AC + 10 ADP + 4 AKG + 4 ALA-L + 9 AMP + 8 COA + LIPOPB + 4 NAD + 12 NADP + 16 PI + 9 PPI + 4 TRDOX
LIPOPB	4 3PG + 8 ACCOA + 17 ATP + 2 FE2 + 4 GLU-L + 4 H + 2 H2O + 2 NAD + 18 NADPH + 2 R5P + 4 SO4 + 4 TRDRD <=> 2FE2S + 2 5DRIB + 4 AC + 8 ADP + 4 AKG + 4 ALA-L + 9 AMP + 8 COA + LIPOPB + 2 NADH + 18 NADP + 14 PI + 9 PPI + 4 TRDOX
LYS-L	ASP-L + ATP + GLU-L + 2 H + 2 NADPH + PYR + SUCCOA <=> ADP + AKG + CO2 + COA + LYS-L + 2 NADP + PI + SUCC
MALCOA	2 3PG + 2 ACCOA + 3 ASP-L + 19 ATP + 2 FOR + 2 GLU-L + 3 H2O + 2 NAD + 5 NADPH + 2 NH4 + 2 PYR + R5P + SO4 + TRDRD <=> AC + 13 ADP + 2 AKG + 6 AMP + CO2 + 2 COA + 2 FUM + 11 H + MALCOA + 2 NADH + 5 NADP + 15 PI + 5 PPI + TRDOX
MALCOA	2 3PG + 2 ACCOA + 3 ASP-L + 21 ATP + 2 FOR + 2 GLU-L + 3 H2O + 2 NAD + 5 NADPH + 2 NH4 + 2 PYR + R5P + SO4 + TRDRD <=> AC + 17 ADP + 2 AKG + 4 AMP + CO2 + 2 COA + 2 FUM + 11 H + MALCOA + 2 NADH + 5 NADP + 15 PI + 5 PPI + TRDOX
MET-L	2 3PG + ACCOA + ASP-L + 3 ATP + 2 GLU-L + H2O + NAD + 5 NADPH + SO4 + SUCCOA + TRDRD <=> AC + ADP + 2 AKG + 2 AMP + 2 COA + GLY + MET-L + NADH + 5 NADP + NH4 + 5 PI + PPI + PYR + SUCC + TRDOX
MET-L	2 3PG + ACCOA + ASP-L + 4 ATP + 2 GLU-L + H2O + NAD + 5 NADPH + SO4 + SUCCOA + TRDRD <=> AC + 3 ADP + 2 AKG + AMP + 2 COA + GLY + MET-L + NADH + 5 NADP + NH4 + 5 PI + PPI + PYR + SUCC + TRDOX
MLTHF	3PG + ASP-L + 17 ATP + CO2 + E4P + FOR + 2 GLU-L + 8 H2O + 3 NAD + 2 NADPH + 4 NH4 + 2 PEP + R5P <=> 13 ADP + AKG + 4 AMP + FUM + GLYCLT + 24 H + MLTHF + 3 NADH + 2 NADP + 18 PI + 4 PPI + PYR
MLTHF	3PG + ASP-L + 18 ATP + CO2 + E4P + FOR + 2 GLU-L + 8 H2O + 3 NAD + 2 NADPH + 4 NH4 + 2 PEP + R5P <=> 15 ADP + AKG + 3 AMP + FUM + GLYCLT + 24 H + MLTHF + 3 NADH + 2 NADP + 18 PI + 4 PPI + PYR
MOCOCDP	3 3PG + 2 ACCOA + 2 ASP-L + 25 ATP + CO2 + FOR + 3 GLU-L + 5 H2O + MOBD + 2 NAD + 5 NADPH + 5 NH4 + OROT + 2 R5P + 2 SO4 + 2 TRDRD <=> 2 AC + 14 ADP + 3 AKG + 2 ALA-L + 11 AMP + 2 COA + DHOR-S + FUM + 19 H + MOCOCDP + 2 NADH + 5 NADP + 19 PI + 10 PPI + 2 TRDOX
MOCOCDP	3 3PG + 2 ACCOA + 2 ASP-L + 27 ATP + CO2 + FOR + 3 GLU-L + 7 H2O + MOBD + 2 NAD + 5 NADPH + 5 NH4 + OROT + 2 R5P + 2 SO4 + 2 TRDRD <=> 2 AC + 16 ADP + 3 AKG + 2 ALA-L + 11 AMP + 2 COA + DHOR-S + FUM + 21 H + MOCOCDP + 2 NADH + 5 NADP + 21 PI + 10 PPI + 2 TRDOX
MOCOCDP	3 3PG + 2 ACCOA + 2 ASP-L + 28 ATP + CO2 + FOR + 3 GLU-L + 5 H2O + MOBD + 2 NAD + 5 NADPH + 5 NH4 + OROT + 2 R5P + 2 SO4 + 2 TRDRD <=> 2 AC + 20 ADP + 3 AKG + 2 ALA-L + 8 AMP + 2 COA + DHOR-S + FUM + 19 H + MOCOCDP + 2 NADH + 5 NADP + 19 PI + 10 PPI + 2 TRDOX
MOCOCDP	3 3PG + 2 ACCOA + 2 ASP-L + 30 ATP + CO2 + FOR + 3 GLU-L + 7 H2O + MOBD + 2 NAD + 5 NADPH + 5 NH4 + OROT + 2 R5P + 2 SO4 + 2 TRDRD <=> 2 AC + 22 ADP + 3 AKG + 2 ALA-L + 8 AMP + 2 COA + DHOR-S + FUM + 21 H + MOCOCDP + 2 NADH + 5 NADP + 21 PI + 10 PPI + 2 TRDOX
MOCOCDP	4 3PG + 2 ACCOA + 2 ASP-L + 24 ATP + CO2 + 4 GLU-L + 6 H2O + MOBD + 3 NAD + 4 NADPH + 5 NH4 + OROT + 2 R5P + 2 SO4 + 2 TRDRD <=> 2 AC + 13 ADP + 4 AKG + 2 ALA-L + 11 AMP + 2 COA + DHOR-S + FUM + GLY + 22 H + MOCOCDP + 3 NADH + 4 NADP + 19 PI + 10 PPI + 2 TRDOX
MOCOCDP	4 3PG + 2 ACCOA + 2 ASP-L + 26 ATP + CO2 + 4 GLU-L + 8 H2O + MOBD + 3 NAD + 4 NADPH + 5 NH4 + OROT + 2 R5P + 2 SO4 + 2 TRDRD <=> 2 AC + 15 ADP + 4 AKG + 2 ALA-L + 11 AMP + 2 COA + DHOR-S + FUM + GLY + 24 H + MOCOCDP + 3 NADH + 4 NADP + 21 PI + 10 PPI + 2 TRDOX
MOCOCDP	4 3PG + 2 ACCOA + 2 ASP-L + 27 ATP + CO2 + 4 GLU-L + 6 H2O + MOBD + 3 NAD + 4 NADPH + 5 NH4 + OROT + 2 R5P + 2 SO4 + 2 TRDRD <=> 2 AC + 19 ADP + 4 AKG + 2 ALA-L + 8 AMP + 2 COA + DHOR-S + FUM + GLY + 22 H + MOCOCDP + 3 NADH + 4 NADP + 19 PI + 10 PPI + 2 TRDOX
MOCOCDP	4 3PG + 2 ACCOA + 2 ASP-L + 29 ATP + CO2 + 4 GLU-L + 8 H2O + MOBD + 3 NAD + 4 NADPH + 5 NH4 + OROT + 2 R5P + 2 SO4 + 2 TRDRD <=> 2 AC + 21 ADP + 4 AKG + 2 ALA-L + 8 AMP + 2 COA + DHOR-S + FUM + GLY + 24 H + MOCOCDP + 3 NADH + 4 NADP + 21 PI + 10 PPI + 2 TRDOX
MOCOGDP	4 3PG + 2 ACCOA + 2 ASP-L + 31 ATP + 2 CO2 + 2 FOR + 4 GLU-L + 10 H2O + MOBD + 4 NAD + 4 NADPH + 6 NH4 + 2 R5P + 2 SO4 + 2 TRDRD <=> 2 AC + 18 ADP + 4 AKG + 2 ALA-L + 13 AMP + 2 COA + 2 FUM + 31 H + MOCOGDP + 4 NADH + 4 NADP + 26 PI + 11 PPI + 2 TRDOX
MOCOGDP	4 3PG + 2 ACCOA + 2 ASP-L + 35 ATP + 2 CO2 + 2 FOR + 4 GLU-L + 10 H2O + MOBD + 4 NAD + 4 NADPH + 6 NH4 + 2 R5P + 2 SO4 + 2 TRDRD <=> 2 AC + 26 ADP + 4 AKG + 2 ALA-L + 9 AMP + 2 COA + 2 FUM + 31 H + MOCOGDP + 4 NADH + 4 NADP + 26 PI + 11 PPI + 2 TRDOX
MOCOGDP	6 3PG + 2 ACCOA + 2 ASP-L + 29 ATP + 2 CO2 + 6 GLU-L + 12 H2O + MOBD + 6 NAD + 2 NADPH + 6 NH4 + 2 R5P + 2 SO4 + 2 TRDRD <=> 2 AC + 16 ADP + 6 AKG + 2 ALA-L + 13 AMP + 2 COA + 2 FUM + 2 GLY + 37 H + MOCOGDP + 6 NADH + 2 NADP + 26 PI + 11 PPI + 2 TRDOX
MOCOGDP	6 3PG + 2 ACCOA + 2 ASP-L + 33 ATP + 2 CO2 + 6 GLU-L + 12 H2O + MOBD + 6 NAD + 2 NADPH + 6 NH4 + 2 R5P + 2 SO4 + 2 TRDRD <=> 2 AC + 24 ADP + 6 AKG + 2 ALA-L + 9 AMP + 2 COA + 2 FUM + 2 GLY + 37 H + MOCOGDP + 6 NADH + 2 NADP + 26 PI + 11 PPI + 2 TRDOX
MQL8	AKG + 29 ATP + E4P + 16 FLXR + FOR + 8 G3P + 25 H + 9 NADH + 10 NADPH + 2 PEP + 7 PYR + R5P <=> 26 ADP + 3 AMP + 10 CO2 + 16 FLXSO + 15 H2O + MQL8 + MTHTHF + 9 NAD + 10 NADP + 6 PI + 19 PPI
MUREIN3P3P_P	4 ACCOA + 2 ASP-L + 22 ATP + 4 F6P + 6 GLU-L + 4 H2O + 6 NADPH + 4 NH4 + 2 PEP + 4 PYR + 2 SUCCOA + 2 H2O_P <=> 22 ADP + 4 AKG + 6 COA + 18 H + 6 NADP + 20 PI + 4 PPI + 2 SUCC + MUREIN3P3P_P
MUREIN3PX4P_P	4 ACCOA + 2 ASP-L + 22 ATP + 4 F6P + 10 GLU-L + 2 H2O + 6 NADPH + 4 NH4 + 2 PEP + 8 PYR + 2 SUCCOA + H2O_P <=> 22 ADP + 8 AKG + 6 COA + 18 H + 6 NADP + 20 PI + 4 PPI + 2 SUCC + ALA-D_P + ALAALA_P + MUREIN3PX4P_P
MUREIN4P4P_P	4 ACCOA + 2 ASP-L + 22 ATP + 4 F6P + 10 GLU-L + 2 H2O + 6 NADPH + 4 NH4 + 2 PEP + 8 PYR + 2 SUCCOA + 2 H2O_P <=> 22 ADP + 8 AKG + 6 COA + 18 H + 6 NADP + 20 PI + 4 PPI + 2 SUCC + 2 ALA-D_P + MUREIN4P4P_P
MUREIN4PX4P_P	4 ACCOA + 2 ASP-L + 22 ATP + 4 F6P + 10 GLU-L + 2 H2O + 6 NADPH + 4 NH4 + 2 PEP + 8 PYR + 2 SUCCOA + H2O_P <=> 22 ADP + 8 AKG + 6 COA + 18 H + 6 NADP + 20 PI + 4 PPI + 2 SUCC + 2 ALA-D_P + MUREIN4PX4P_P
MUREIN4PX4PX4P_P	6 ACCOA + 3 ASP-L + 33 ATP + 6 F6P + 15 GLU-L + 3 H2O + 9 NADPH + 6 NH4 + 3 PEP + 12 PYR + 3 SUCCOA + H2O_P <=> 33 ADP + 12 AKG + 9 COA + 27 H + 9 NADP + 30 PI + 6 PPI + 3 SUCC + 3 ALA-D_P + MUREIN4PX4PX4P_P
NAD	2 3PG + 2 ASP-L + 11 ATP + DHAP + 2 GLU-L + 2 H2O + IASP + NAD + 2 NADP + 3 NH4 + 2 R5P <=> 6 ADP + 2 AKG + 5 AMP + 2 FUM + GLY + 17 H + 2 NADH + 2 NADPH + 11 PI + 4 PPI
NAD	2 3PG + 2 ASP-L + 12 ATP + DHAP + 2 GLU-L + 2 H2O + IASP + NAD + 2 NADP + 3 NH4 + 2 R5P <=> 8 ADP + 2 AKG + 4 AMP + 2 FUM + GLY + 17 H + 2 NADH + 2 NADPH + 11 PI + 4 PPI
NAD	3PG + 2 ASP-L + 12 ATP + DHAP + FOR + GLU-L + H2O + IASP + NADP + 3 NH4 + 2 R5P <=> 7 ADP + AKG + 5 AMP + 2 FUM + 14 H + NADH + NADPH + 11 PI + 4 PPI
NAD	3PG + 2 ASP-L + 13 ATP + DHAP + FOR + GLU-L + H2O + IASP + NADP + 3 NH4 + 2 R5P <=> 9 ADP + AKG + 4 AMP + 2 FUM + 14 H + NADH + NADPH + 11 PI + 4 PPI
PE160	3PG + 16 ACCOA + 16 ATP + GLU-L + GLYC3P + 13 H + H2O + 11 NADH + 16 NADPH <=> 16 ADP + AKG + CO2 + 16 COA + 11 NAD + 16 NADP + PE160 + 15 PI + PPI
PE160	3PG + 16 ACCOA + 16 ATP + GLU-L + GLYC3P + 13 H + H2O + 13 NADH + 14 NADPH <=> 16 ADP + AKG + CO2 + 16 COA + 13 NAD + 14 NADP + PE160 + 15 PI + PPI
PE160	3PG + 16 ACCOA + 16 ATP + GLU-L + GLYC3P + 13 H + H2O + 3 NADH + 24 NADPH <=> 16 ADP + AKG + CO2 + 16 COA + 3 NAD + 24 NADP + PE160 + 15 PI + PPI
PE160	3PG + 16 ACCOA + 16 ATP + GLU-L + GLYC3P + 13 H + H2O + 5 NADH + 22 NADPH <=> 16 ADP + AKG + CO2 + 16 COA + 5 NAD + 22 NADP + PE160 + 15 PI + PPI
PE160	3PG + 16 ACCOA + 16 ATP + GLU-L + GLYC3P + 13 H + H2O + 7 NADH + 20 NADPH <=> 16 ADP + AKG + CO2 + 16 COA + 7 NAD + 20 NADP + PE160 + 15 PI + PPI
PE160	3PG + 16 ACCOA + 16 ATP + GLU-L + GLYC3P + 13 H + H2O + 9 NADH + 18 NADPH <=> 16 ADP + AKG + CO2 + 16 COA + 9 NAD + 18 NADP + PE160 + 15 PI + PPI
PE160	3PG + 16 ACCOA + 16 ATP + GLU-L + GLYC3P + 13 H + H2O + NAD + 28 NADPH <=> 16 ADP + AKG + CO2 + 16 COA + NADH + 28 NADP + PE160 + 15 PI + PPI
PE160	3PG + 16 ACCOA + 16 ATP + GLU-L + GLYC3P + 13 H + H2O + NADH + 26 NADPH <=> 16 ADP + AKG + CO2 + 16 COA + NAD + 26 NADP + PE160 + 15 PI + PPI
PE160	3PG + 16 ACCOA + 4 ATP + GLU-L + GLYC3P + 27 H + 13 NADH + 14 NADPH <=> 2 ADP + AKG + 2 AMP + CO2 + 16 COA + 11 H2O + 13 NAD + 14 NADP + PE160 + PI + 3 PPI
PE160	3PG + 16 ACCOA + 4 ATP + GLU-L + GLYC3P + 27 H + 27 NADH <=> 2 ADP + AKG + 2 AMP + CO2 + 16 COA + 11 H2O + 27 NAD + PE160 + PI + 3 PPI
PE161	3PG + 16 ACCOA + 16 ATP + GLU-L + GLYC3P + 11 H + H2O + 11 NADH + 14 NADPH <=> 16 ADP + AKG + CO2 + 16 COA + 11 NAD + 14 NADP + PE161 + 15 PI + PPI
PE161	3PG + 16 ACCOA + 16 ATP + GLU-L + GLYC3P + 11 H + H2O + 3 NADH + 22 NADPH <=> 16 ADP + AKG + CO2 + 16 COA + 3 NAD + 22 NADP + PE161 + 15 PI + PPI
PE161	3PG + 16 ACCOA + 16 ATP + GLU-L + GLYC3P + 11 H + H2O + 5 NADH + 20 NADPH <=> 16 ADP + AKG + CO2 + 16 COA + 5 NAD + 20 NADP + PE161 + 15 PI + PPI
PE161	3PG + 16 ACCOA + 16 ATP + GLU-L + GLYC3P + 11 H + H2O + 7 NADH + 18 NADPH <=> 16 ADP + AKG + CO2 + 16 COA + 7 NAD + 18 NADP + PE161 + 15 PI + PPI
PE161	3PG + 16 ACCOA + 16 ATP + GLU-L + GLYC3P + 11 H + H2O + 9 NADH + 16 NADPH <=> 16 ADP + AKG + CO2 + 16 COA + 9 NAD + 16 NADP + PE161 + 15 PI + PPI
PE161	3PG + 16 ACCOA + 16 ATP + GLU-L + GLYC3P + 11 H + H2O + NAD + 26 NADPH <=> 16 ADP + AKG + CO2 + 16 COA + NADH + 26 NADP + PE161 + 15 PI + PPI
PE161	3PG + 16 ACCOA + 16 ATP + GLU-L + GLYC3P + 11 H + H2O + NADH + 24 NADPH <=> 16 ADP + AKG + CO2 + 16 COA + NAD + 24 NADP + PE161 + 15 PI + PPI
PE181	3PG + 18 ACCOA + 18 ATP + GLU-L + GLYC3P + 13 H + H2O + 11 NADH + 18 NADPH <=> 18 ADP + AKG + CO2 + 18 COA + 11 NAD + 18 NADP + PE181 + 17 PI + PPI
PE181	3PG + 18 ACCOA + 18 ATP + GLU-L + GLYC3P + 13 H + H2O + 13 NADH + 16 NADPH <=> 18 ADP + AKG + CO2 + 18 COA + 13 NAD + 16 NADP + PE181 + 17 PI + PPI
PE181	3PG + 18 ACCOA + 18 ATP + GLU-L + GLYC3P + 13 H + H2O + 3 NADH + 26 NADPH <=> 18 ADP + AKG + CO2 + 18 COA + 3 NAD + 26 NADP + PE181 + 17 PI + PPI
PE181	3PG + 18 ACCOA + 18 ATP + GLU-L + GLYC3P + 13 H + H2O + 5 NADH + 24 NADPH <=> 18 ADP + AKG + CO2 + 18 COA + 5 NAD + 24 NADP + PE181 + 17 PI + PPI
PE181	3PG + 18 ACCOA + 18 ATP + GLU-L + GLYC3P + 13 H + H2O + 7 NADH + 22 NADPH <=> 18 ADP + AKG + CO2 + 18 COA + 7 NAD + 22 NADP + PE181 + 17 PI + PPI
PE181	3PG + 18 ACCOA + 18 ATP + GLU-L + GLYC3P + 13 H + H2O + 9 NADH + 20 NADPH <=> 18 ADP + AKG + CO2 + 18 COA + 9 NAD + 20 NADP + PE181 + 17 PI + PPI
PE181	3PG + 18 ACCOA + 18 ATP + GLU-L + GLYC3P + 13 H + H2O + NAD + 30 NADPH <=> 18 ADP + AKG + CO2 + 18 COA + NADH + 30 NADP + PE181 + 17 PI + PPI
PE181	3PG + 18 ACCOA + 18 ATP + GLU-L + GLYC3P + 13 H + H2O + NADH + 28 NADPH <=> 18 ADP + AKG + CO2 + 18 COA + NAD + 28 NADP + PE181 + 17 PI + PPI
PE181	3PG + 18 ACCOA + 4 ATP + GLU-L + GLYC3P + 27 H + 15 NADH + 14 NADPH <=> 2 ADP + AKG + 2 AMP + CO2 + 18 COA + 13 H2O + 15 NAD + 14 NADP + PE181 + PI + 3 PPI
PE181	3PG + 18 ACCOA + 4 ATP + GLU-L + GLYC3P + 27 H + 29 NADH <=> 2 ADP + AKG + 2 AMP + CO2 + 18 COA + 13 H2O + 29 NAD + PE181 + PI + 3 PPI
PG160	16 ACCOA + 16 ATP + 2 GLYC3P + 13 H + H2O + 10 NADH + 18 NADPH <=> 16 ADP + 16 COA + 10 NAD + 18 NADP + PG160 + 15 PI + PPI
PG160	16 ACCOA + 16 ATP + 2 GLYC3P + 13 H + H2O + 12 NADH + 16 NADPH <=> 16 ADP + 16 COA + 12 NAD + 16 NADP + PG160 + 15 PI + PPI
PG160	16 ACCOA + 16 ATP + 2 GLYC3P + 13 H + H2O + 14 NADH + 14 NADPH <=> 16 ADP + 16 COA + 14 NAD + 14 NADP + PG160 + 15 PI + PPI
PG160	16 ACCOA + 16 ATP + 2 GLYC3P + 13 H + H2O + 2 NADH + 26 NADPH <=> 16 ADP + 16 COA + 2 NAD + 26 NADP + PG160 + 15 PI + PPI
PG160	16 ACCOA + 16 ATP + 2 GLYC3P + 13 H + H2O + 28 NADPH <=> 16 ADP + 16 COA + 28 NADP + PG160 + 15 PI + PPI
PG160	16 ACCOA + 16 ATP + 2 GLYC3P + 13 H + H2O + 4 NADH + 24 NADPH <=> 16 ADP + 16 COA + 4 NAD + 24 NADP + PG160 + 15 PI + PPI
PG160	16 ACCOA + 16 ATP + 2 GLYC3P + 13 H + H2O + 6 NADH + 22 NADPH <=> 16 ADP + 16 COA + 6 NAD + 22 NADP + PG160 + 15 PI + PPI
PG160	16 ACCOA + 16 ATP + 2 GLYC3P + 13 H + H2O + 8 NADH + 20 NADPH <=> 16 ADP + 16 COA + 8 NAD + 20 NADP + PG160 + 15 PI + PPI
PG160	16 ACCOA + 4 ATP + 2 GLYC3P + 27 H + 14 NADH + 14 NADPH <=> 2 ADP + 2 AMP + 16 COA + 11 H2O + 14 NAD + 14 NADP + PG160 + PI + 3 PPI
PG160	16 ACCOA + 4 ATP + 2 GLYC3P + 27 H + 28 NADH <=> 2 ADP + 2 AMP + 16 COA + 11 H2O + 28 NAD + PG160 + PI + 3 PPI
PG161	16 ACCOA + 16 ATP + 2 GLYC3P + 11 H + H2O + 10 NADH + 16 NADPH <=> 16 ADP + 16 COA + 10 NAD + 16 NADP + PG161 + 15 PI + PPI
PG161	16 ACCOA + 16 ATP + 2 GLYC3P + 11 H + H2O + 12 NADH + 14 NADPH <=> 16 ADP + 16 COA + 12 NAD + 14 NADP + PG161 + 15 PI + PPI
PG161	16 ACCOA + 16 ATP + 2 GLYC3P + 11 H + H2O + 2 NADH + 24 NADPH <=> 16 ADP + 16 COA + 2 NAD + 24 NADP + PG161 + 15 PI + PPI
PG161	16 ACCOA + 16 ATP + 2 GLYC3P + 11 H + H2O + 26 NADPH <=> 16 ADP + 16 COA + 26 NADP + PG161 + 15 PI + PPI
PG161	16 ACCOA + 16 ATP + 2 GLYC3P + 11 H + H2O + 4 NADH + 22 NADPH <=> 16 ADP + 16 COA + 4 NAD + 22 NADP + PG161 + 15 PI + PPI
PG161	16 ACCOA + 16 ATP + 2 GLYC3P + 11 H + H2O + 6 NADH + 20 NADPH <=> 16 ADP + 16 COA + 6 NAD + 20 NADP + PG161 + 15 PI + PPI
PG161	16 ACCOA + 16 ATP + 2 GLYC3P + 11 H + H2O + 8 NADH + 18 NADPH <=> 16 ADP + 16 COA + 8 NAD + 18 NADP + PG161 + 15 PI + PPI
PG181	18 ACCOA + 18 ATP + 2 GLYC3P + 13 H + H2O + 10 NADH + 20 NADPH <=> 18 ADP + 18 COA + 10 NAD + 20 NADP + PG181 + 17 PI + PPI
PG181	18 ACCOA + 18 ATP + 2 GLYC3P + 13 H + H2O + 12 NADH + 18 NADPH <=> 18 ADP + 18 COA + 12 NAD + 18 NADP + PG181 + 17 PI + PPI
PG181	18 ACCOA + 18 ATP + 2 GLYC3P + 13 H + H2O + 14 NADH + 16 NADPH <=> 18 ADP + 18 COA + 14 NAD + 16 NADP + PG181 + 17 PI + PPI
PG181	18 ACCOA + 18 ATP + 2 GLYC3P + 13 H + H2O + 2 NADH + 28 NADPH <=> 18 ADP + 18 COA + 2 NAD + 28 NADP + PG181 + 17 PI + PPI
PG181	18 ACCOA + 18 ATP + 2 GLYC3P + 13 H + H2O + 30 NADPH <=> 18 ADP + 18 COA + 30 NADP + PG181 + 17 PI + PPI
PG181	18 ACCOA + 18 ATP + 2 GLYC3P + 13 H + H2O + 4 NADH + 26 NADPH <=> 18 ADP + 18 COA + 4 NAD + 26 NADP + PG181 + 17 PI + PPI
PG181	18 ACCOA + 18 ATP + 2 GLYC3P + 13 H + H2O + 6 NADH + 24 NADPH <=> 18 ADP + 18 COA + 6 NAD + 24 NADP + PG181 + 17 PI + PPI
PG181	18 ACCOA + 18 ATP + 2 GLYC3P + 13 H + H2O + 8 NADH + 22 NADPH <=> 18 ADP + 18 COA + 8 NAD + 22 NADP + PG181 + 17 PI + PPI
PG181	18 ACCOA + 4 ATP + 2 GLYC3P + 27 H + 16 NADH + 14 NADPH <=> 2 ADP + 2 AMP + 18 COA + 13 H2O + 16 NAD + 14 NADP + PG181 + PI + 3 PPI
PG181	18 ACCOA + 4 ATP + 2 GLYC3P + 27 H + 30 NADH <=> 2 ADP + 2 AMP + 18 COA + 13 H2O + 30 NAD + PG181 + PI + 3 PPI
PHE-L	ATP + E4P + GLU-L + NADPH + 2 PEP <=> ADP + AKG + CO2 + 2 H + H2O + NADP + PHE-L + 4 PI
PHEME	8 ATP + FE2 + 8 GLU-L + 16 H + 8 NADPH + O2 + PPP9 <=> 8 AMP + 6 CO2 + 10 H2O + 8 NADP + 4 NH4 + PHEME + 8 PPI + PPPG9
PHEME	12 ATP + FE2 + 8 GLU-L + 14 H + 8 NADPH + PPP9 + 2 R5P <=> 2 5DRIB + 12 AMP + 6 CO2 + 4 H2O + 8 NADP + 4 NH4 + PHEME + 2 PI + 12 PPI + PPPG9
PRO-L	ATP + GLU-L + H + 2 NADPH <=> ADP + H2O + 2 NADP + PI + PRO-L
PTRC	ACCOA + ATP + 2 GLU-L + H + H2O + NADPH <=> AC + ADP + AKG + CO2 + COA + NADP + PI + PTRC
PYDX5P	E4P + G3P + GLU-L + 3 NAD + O2 + PYR <=> AKG + 2 CO2 + 4 H + H2O + H2O2 + 3 NADH + PI + PYDX5P
PYDX5P	E4P + G3P + GLU-L + 4 NAD + PYR <=> AKG + 2 CO2 + 5 H + H2O + 4 NADH + PI + PYDX5P
Q8H2	3 3PG + 31 ATP + E4P + 16 FLXR + 8 G3P + 3 GLU-L + 16 H + 8 NADH + 9 NADPH + 1.5 O2 + 2 PEP + 7 PYR + 3 R5P <=> 25 ADP + 3 AKG + 6 AMP + 9 CO2 + 16 FLXSO + 3 GLY + 7 H2O + 3 MTHTHF + 8 NAD + 9 NADP + 10 PI + 22 PPI + Q8H2
Q8H2	3 3PG + 33 ATP + E4P + 16 FLXR + 8 G3P + 3 GLU-L + 13 H + 7 NADH + 9 NADPH + O2 + 2 PEP + 7 PYR + 3 R5P <=> 27 ADP + 3 AKG + 6 AMP + 9 CO2 + 16 FLXSO + 3 GLY + 4 H2O + 3 MTHTHF + 7 NAD + 9 NADP + 12 PI + 22 PPI + Q8H2
Q8H2	3 3PG + 37 ATP + E4P + 16 FLXR + 8 G3P + 3 GLU-L + 7 H + 2 H2O + 5 NADH + 9 NADPH + 2 PEP + 7 PYR + 3 R5P <=> 31 ADP + 3 AKG + 6 AMP + 9 CO2 + 16 FLXSO + 3 GLY + 3 MTHTHF + 5 NAD + 9 NADP + 16 PI + 22 PPI + Q8H2
Q8H2	34 ATP + E4P + 16 FLXR + 3 FOR + 8 G3P + 25 H + 11 NADH + 12 NADPH + 1.5 O2 + 2 PEP + 7 PYR + 3 R5P <=> 28 ADP + 6 AMP + 9 CO2 + 16 FLXSO + 10 H2O + 3 MTHTHF + 11 NAD + 12 NADP + 10 PI + 22 PPI + Q8H2
Q8H2	36 ATP + E4P + 16 FLXR + 3 FOR + 8 G3P + 19 H + 10 NADH + 12 NADPH + O2 + 2 PEP + 7 PYR + 3 R5P <=> 33 ADP + 3 AMP + 9 CO2 + 16 FLXSO + 7 H2O + 3 MTHTHF + 10 NAD + 12 NADP + 15 PI + 19 PPI + Q8H2
Q8H2	36 ATP + E4P + 16 FLXR + 3 FOR + 8 G3P + 22 H + 10 NADH + 12 NADPH + O2 + 2 PEP + 7 PYR + 3 R5P <=> 30 ADP + 6 AMP + 9 CO2 + 16 FLXSO + 7 H2O + 3 MTHTHF + 10 NAD + 12 NADP + 12 PI + 22 PPI + Q8H2
Q8H2	40 ATP + E4P + 16 FLXR + 3 FOR + 8 G3P + 13 H + 8 NADH + 12 NADPH + 2 PEP + 7 PYR + 3 R5P <=> 37 ADP + 3 AMP + 9 CO2 + 16 FLXSO + H2O + 3 MTHTHF + 8 NAD + 12 NADP + 19 PI + 19 PPI + Q8H2
Q8H2	40 ATP + E4P + 16 FLXR + 3 FOR + 8 G3P + 16 H + 8 NADH + 12 NADPH + 2 PEP + 7 PYR + 3 R5P <=> 34 ADP + 6 AMP + 9 CO2 + 16 FLXSO + H2O + 3 MTHTHF + 8 NAD + 12 NADP + 16 PI + 22 PPI + Q8H2
Q8H2	6 3PG + 70 ATP + 2 E4P + 32 FLXR + 16 G3P + 6 GLU-L + 20 H + 12 NADH + 18 NADPH + O2 + 4 PEP + 14 PYR + 6 R5P <=> 58 ADP + 6 AKG + 12 AMP + 18 CO2 + 32 FLXSO + 6 GLY + 2 H2O + 6 MTHTHF + 12 NAD + 18 NADP + 28 PI + 44 PPI + 2 Q8H2
Q8H2	76 ATP + 2 E4P + 32 FLXR + 6 FOR + 16 G3P + 32 H + 18 NADH + 24 NADPH + O2 + 4 PEP + 14 PYR + 6 R5P <=> 70 ADP + 6 AMP + 18 CO2 + 32 FLXSO + 8 H2O + 6 MTHTHF + 18 NAD + 24 NADP + 34 PI + 38 PPI + 2 Q8H2
Q8H2	76 ATP + 2 E4P + 32 FLXR + 6 FOR + 16 G3P + 38 H + 18 NADH + 24 NADPH + O2 + 4 PEP + 14 PYR + 6 R5P <=> 64 ADP + 12 AMP + 18 CO2 + 32 FLXSO + 8 H2O + 6 MTHTHF + 18 NAD + 24 NADP + 28 PI + 44 PPI + 2 Q8H2
RIBFLV	2 3PG + ASP-L + 11 ATP + CO2 + 2 DB4P + 2 GLU-L + 7 H2O + 3 NAD + NADP + 2 NH4 + R5P <=> 8 ADP + 2 AKG + 3 AMP + FOR + FUM + GLY + 21 H + 3 NADH + NADPH + 13 PI + 3 PPI + RIBFLV
RIBFLV	2 3PG + ASP-L + 12 ATP + CO2 + 2 DB4P + 2 GLU-L + 7 H2O + 3 NAD + NADP + 2 NH4 + R5P <=> 10 ADP + 2 AKG + 2 AMP + FOR + FUM + GLY + 21 H + 3 NADH + NADPH + 13 PI + 3 PPI + RIBFLV
RIBFLV	3PG + ASP-L + 12 ATP + CO2 + 2 DB4P + GLU-L + 6 H2O + 2 NAD + 2 NH4 + R5P <=> 9 ADP + AKG + 3 AMP + FUM + 18 H + 2 NADH + 13 PI + 3 PPI + RIBFLV
RIBFLV	3PG + ASP-L + 13 ATP + CO2 + 2 DB4P + GLU-L + 6 H2O + 2 NAD + 2 NH4 + R5P <=> 11 ADP + AKG + 2 AMP + FUM + 18 H + 2 NADH + 13 PI + 3 PPI + RIBFLV
SER-L	3PG + GLU-L + H2O + NAD <=> AKG + 2 H + NADH + PI + SER-L
SHEME	14 ATP + FE2 + 2 FOR + 8 GLU-L + 11 H + NADH + 10 NADPH + 2 R5P <=> 2 ADP + 12 AMP + 4 H2O + 2 MTHTHF + NAD + 10 NADP + 4 NH4 + 4 PI + 12 PPI + SHEME
SPMD	2 3PG + 2 ACCOA + ASP-L + 6 ATP + 4 GLU-L + 2 H + 4 H2O + NAD + 6 NADPH + R5P + SO4 + SUCCOA + TRDRD <=> 2 AC + 2 ADP + 3 AKG + 4 AMP + 2 CO2 + 3 COA + GLY + NADH + 6 NADP + NH4 + 7 PI + 3 PPI + PYR + SPMD + SUCC + TRDOX + 5MTR_P + H_P
SPMD	2 3PG + 2 ACCOA + ASP-L + 7 ATP + 4 GLU-L + 2 H + 4 H2O + NAD + 6 NADPH + R5P + SO4 + SUCCOA + TRDRD <=> 2 AC + 4 ADP + 3 AKG + 3 AMP + 2 CO2 + 3 COA + GLY + NADH + 6 NADP + NH4 + 7 PI + 3 PPI + PYR + SPMD + SUCC + TRDOX + 5MTR_P + H_P
THF	2 3PG + ASP-L + 15 ATP + CO2 + E4P + 3 GLU-L + 10 H2O + 4 NAD + 4 NH4 + 2 PEP + R5P <=> 11 ADP + 2 AKG + 4 AMP + FOR + FUM + GLY + GLYCLT + 28 H + 4 NADH + 17 PI + 4 PPI + PYR + THF
THF	2 3PG + ASP-L + 16 ATP + CO2 + E4P + 3 GLU-L + 10 H2O + 4 NAD + 4 NH4 + 2 PEP + R5P <=> 13 ADP + 2 AKG + 3 AMP + FOR + FUM + GLY + GLYCLT + 28 H + 4 NADH + 17 PI + 4 PPI + PYR + THF
THF	3PG + ASP-L + 16 ATP + CO2 + E4P + 2 GLU-L + 9 H2O + 3 NAD + NADPH + 4 NH4 + 2 PEP + R5P <=> 12 ADP + AKG + 4 AMP + FUM + GLYCLT + 25 H + 3 NADH + NADP + 17 PI + 4 PPI + PYR + THF
THF	3PG + ASP-L + 17 ATP + CO2 + E4P + 2 GLU-L + 9 H2O + 3 NAD + NADPH + 4 NH4 + 2 PEP + R5P <=> 14 ADP + AKG + 3 AMP + FUM + GLYCLT + 25 H + 3 NADH + NADP + 17 PI + 4 PPI + PYR + THF
THMPP	2 3PG + ACCOA + 14 ATP + E4P + G3P + 3 GLU-L + 4 H2O + 4 NAD + 5 NADPH + 2 NH4 + 2 PEP + PYR + 2 R5P + SO4 + TRDRD <=> 4CRSOL + 5DRIB + AC + 8 ADP + 3 AKG + ALA-L + 6 AMP + 3 CO2 + COA + 2 FOR + 13 H + 4 NADH + 5 NADP + 14 PI + 6 PPI + THMPP + TRDOX
THMPP	2 3PG + ACCOA + 15 ATP + E4P + G3P + 3 GLU-L + 4 H2O + 4 NAD + 5 NADPH + 2 NH4 + 2 PEP + PYR + 2 R5P + SO4 + TRDRD <=> 4CRSOL + 5DRIB + AC + 10 ADP + 3 AKG + ALA-L + 5 AMP + 3 CO2 + COA + 2 FOR + 13 H + 4 NADH + 5 NADP + 14 PI + 6 PPI + THMPP + TRDOX
THR-L	ASP-L + 2 ATP + H + H2O + 2 NADPH <=> 2 ADP + 2 NADP + 2 PI + THR-L
TRP-L	3 ATP + E4P + NADPH + 2 NH4 + 2 PEP + R5P <=> 2 ADP + AMP + CO2 + G3P + 4 H + 2 H2O + NADP + 5 PI + PPI + TRP-L
TYR-L	ATP + E4P + GLU-L + NAD + NADPH + 2 PEP <=> ADP + AKG + CO2 + 3 H + NADH + NADP + 4 PI + TYR-L
UDCPDP	33 ATP + 22 FLXR + 11 G3P + 33 H + 11 NADH + 11 NADPH + 11 PYR <=> 33 ADP + 11 CO2 + 22 FLXSO + 22 H2O + 11 NAD + 11 NADP + 21 PPI + UDCPDP
UTP	ASP-L + 4 ATP + NH4 + OROT + R5P <=> 3 ADP + AMP + DHOR-S + H + H2O + PI + PPI + UTP
VAL-L	GLU-L + 2 H + NADPH + 2 PYR <=> AKG + CO2 + H2O + NADP + VAL-L
