# Supplementary material for: redGEM: Systematic reduction and analysis of genome-scale metabolic reconstructions for development of consistent core metabolic models
Source: PLoS Comput Biol. 2017 Jul 20;13(7):e1005444. doi: 10.1371/journal.pcbi.1005444 (PMC5519011; doi:10.1371/journal.pcbi.1005444)
Supplement: S1 File — This model do not include the reactions that cannot carry flux under glucose minimal media, moreover it has the transport reactions for the core metabolites across periplasm and extracellular media. (XLSX) [file pcbi.1005444.s004.xlsx]

## Sheet: METS
ABB	Metabolite Names	Metabolite Formulas
10fthf_c	10-Formyltetrahydrofolate	C20H21N7O7
13dpg_c	3-Phospho-D-glyceroyl phosphate	C3H6O10P2
2ddg6p_c	2-Dehydro-3-deoxy-D-gluconate 6-phosphate	C6H9O9P
2dmmq8_c	2-Demethylmenaquinone 8	C50H70O2
2dmmql8_c	2-Demethylmenaquinol 8	C50H72O2
2fe2s_c	[2Fe-2S] iron-sulfur cluster	S2Fe2
2h3oppan_c	2-Hydroxy-3-oxopropanoate	C3H3O4
2pg_c	D-Glycerate 2-phosphate	C3H5O7P
3pg_c	3-Phospho-D-glycerate	C3H5O7P
4crsol_c	p-Cresol	C7H8O
4fe4s_c	[4Fe-4S] iron-sulfur cluster	S4Fe4
5drib_c	5-deoxyribose	C5H10O4
5mthf_c	5-Methyltetrahydrofolate	C20H23N7O6
6pgc_c	6-Phospho-D-gluconate	C6H11O10P
6pgl_c	6-phospho-D-glucono-1,5-lactone	C6H10O9P
ac_c	Acetate	C2H3O2
acald_c	Acetaldehyde	C2H4O
accoa_c	Acetyl-CoA	C23H35N7O17P3S
acon-C_c	cis-Aconitate	C6H3O6
actp_c	Acetyl phosphate	C2H4O5P
adocbl_c	Adenosylcobalamin	C72H101CoN18O17P
adp_c	ADP	C10H13N5O10P2
adpglc_c	ADPglucose	C16H23N5O15P2
akg_c	2-Oxoglutarate	C5H4O5
ala-L_c	L-Alanine	C3H7NO2
amet_c	S-Adenosyl-L-methionine	C15H23N6O5S
amob_c	S-Adenosyl-4-methylthio-2-oxobutanoate	C15H19N5O6S
amp_c	AMP	C10H13N5O7P
arg-L_c	L-Arginine	C6H15N4O2
asn-L_c	L-Asparagine	C4H8N2O3
asp-L_c	L-Aspartate	C4H6NO4
atp_c	ATP	C10H13N5O13P3
bglycogen_c	branching glycogen	C30H52O26
bmocogdp_c	bis-molybdopterin guanine dinucleotide	C40H44N20O27P4S4Mo
btn_c	Biotin	C10H15N2O3S
ca2_c	Calcium	Ca
chor_c	chorismate	C10H8O6
cit_c	Citrate	C6H5O7
cl_c	Chloride	Cl
co2_c	CO2	CO2
coa_c	Coenzyme A	C21H33N7O16P3S
cobalt2_c	Co2+	Co
colipa_c	core oligosaccharide lipid A	C176H307N2O100P4
crn_c	L-Carnitine	C7H15NO3
crn-D_c	D-Carnitine	C7H15NO3
ctp_c	CTP	C9H13N3O14P3
cu2_c	Cu2+	Cu
cys-L_c	L-Cysteine	C3H7NO2S
datp_c	dATP	C10H13N5O12P3
db4p_c	3,4-dihydroxy-2-butanone 4-phosphate	C4H8O6P
dctp_c	dCTP	C9H13N3O13P3
dgtp_c	dGTP	C10H13N5O13P3
dha_c	Dihydroxyacetone	C3H6O3
dhap_c	Dihydroxyacetone phosphate	C3H6O6P
dhor-S_c	(S)-Dihydroorotate	C5H5N2O4
dttp_c	dTTP	C10H14N2O14P3
e4p_c	D-Erythrose 4-phosphate	C4H8O7P
enter_c	Enterochelin	C30H27N3O15
etoh_c	Ethanol	C2H6O
f6p_c	D-Fructose 6-phosphate	C6H12O9P
fad_c	Flavin adenine dinucleotide oxidized	C27H31N9O15P2
fdp_c	D-Fructose 1,6-bisphosphate	C6H12O12P2
fe2_c	Fe2+	Fe
fe3_c	Fe3+	Fe
flxr_c	Flavodoxin reduced	NULL
flxso_c	flavodoxin semi oxidized	NULL
for_c	Formate	CHO2
fum_c	Fumarate	C4H2O4
g1p_c	D-Glucose 1-phosphate	C6H12O9P
g3p_c	Glyceraldehyde 3-phosphate	C3H6O6P
g6p_c	D-Glucose 6-phosphate	C6H12O9P
glc-D_c	D-Glucose	C6H12O6
gln-L_c	L-Glutamine	C5H10N2O3
glu-L_c	L-Glutamate	C5H8NO4
glx_c	Glyoxylate	C2HO3
gly_c	Glycine	C2H5NO2
glyc_c	Glycerol	C3H8O3
glyc-R_c	(R)-Glycerate	C3H5O4
glyc3p_c	Glycerol 3-phosphate	C3H8O6P
glyclt_c	Glycolate	C2H3O3
glycogen_c	glycogen	C24H42O21
glycogenn1_c	glycogen(n-1)	C24H42O21
gthrd_c	Reduced glutathione	C10H16N3O6S
gtp_c	GTP	C10H13N5O14P3
h_c	H+	H
h2o_c	H2O	H2O
h2o2_c	Hydrogen peroxide	H2O2
hemeO_c	Heme O	C49H56FeN4O5
his-L_c	L-Histidine	C6H9N3O2
iasp_c	Iminoaspartate	C4H3NO4
icit_c	Isocitrate	C6H5O7
ile-L_c	L-Isoleucine	C6H13NO2
k_c	potassium	K
lac-D_c	D-Lactate	C3H5O3
leu-L_c	L-Leucine	C6H13NO2
lipopb_c	lipoate (protein bound)	C8H13OS2
lys-L_c	L-Lysine	C6H15N2O2
mal-L_c	L-Malate	C4H4O5
malcoa_c	Malonyl-CoA	C24H34N7O19P3S
met-L_c	L-Methionine	C5H11NO2S
mg2_c	magnesium	Mg
mlthf_c	5,10-Methylenetetrahydrofolate	C20H21N7O6
mn2_c	Mn2+	Mn
mobd_c	Molybdate	H2MoO4
mococdp_c	molybdopterin cytosine dinucleotide	C19H26N8O13P2S2
mocogdp_c	molybdopterin guanine dinucleotide	C20H26N10O13P2S2
mql8_c	Menaquinol 8	C51H74O2
mqn8_c	Menaquinone 8	C51H72O2
mththf_c	(2R,4S)-2-methyl-2,3,3,4-tetrahydroxytetrahydrofuran	C5H10O5
na1_c	Sodium	Na
nad_c	Nicotinamide adenine dinucleotide	C21H26N7O14P2
nadh_c	Nicotinamide adenine dinucleotide - reduced	C21H27N7O14P2
nadp_c	Nicotinamide adenine dinucleotide phosphate	C21H26N7O17P3
nadph_c	Nicotinamide adenine dinucleotide phosphate - reduced	C21H27N7O17P3
nh4_c	Ammonium	H4N
ni2_c	nickel	Ni
o2_c	O2	O2
oaa_c	Oxaloacetate	C4H2O5
orot_c	Orotate	C5H3N2O4
pe160_c	phosphatidylethanolamine (dihexadecanoyl, n-C16:0)	C37H74NO8P
pe161_c	phosphatidylethanolamine (dihexadec-9enoyl, n-C16:1)	C37H70NO8P
pe181_c	phosphatidylethanolamine (dioctadec-11-enoyl, n-C18:1)	C41H78NO8P
pep_c	Phosphoenolpyruvate	C3H3O6P
pg160_c	Phosphatidylglycerol (dihexadecanoyl, n-C16:0)	C38H74O10P
pg161_c	Phosphatidylglycerol (dihexadec-9-enoyl, n-C16:1)	C38H70O10P
pg181_c	Phosphatidylglycerol (dioctadec-11-enoyl, n-C18:1)	C42H78O10P
phe-L_c	L-Phenylalanine	C9H11NO2
pheme_c	Protoheme	C34H30FeN4O4
pi_c	Phosphate	HO4P
ppi_c	Diphosphate	H2O7P2
ppp9_c	Protoporphyrin	C34H32N4O4
pppg9_c	Protoporphyrinogen IX	C34H38N4O4
pppi_c	Inorganic triphosphate	HO10P3
pro-L_c	L-Proline	C5H8NO2
ptrc_c	Putrescine	C4H14N2
pydx5p_c	Pyridoxal 5-phosphate	C8H9NO6P
pyr_c	Pyruvate	C3H3O3
q8_c	Ubiquinone-8	C49H74O4
q8h2_c	Ubiquinol-8	C49H76O4
r5p_c	alpha-D-Ribose 5-phosphate	C5H10O8P
ribflv_c	Riboflavin	C17H20N4O6
ru5p-D_c	D-Ribulose 5-phosphate	C5H10O8P
s17bp_c	Sedoheptulose 1,7-bisphosphate	C7H14O13P2
s7p_c	Sedoheptulose 7-phosphate	C7H14O10P
ser-L_c	L-Serine	C3H7NO3
sheme_c	Siroheme	C42H36FeN4O16
so4_c	Sulfate	O4S
spmd_c	Spermidine	C7H22N3
succ_c	Succinate	C4H4O4
succoa_c	Succinyl-CoA	C25H36N7O19P3S
thf_c	5,6,7,8-Tetrahydrofolate	C19H21N7O6
thmpp_c	Thiamine diphosphate	C12H17N4O7P2S
thr-L_c	L-Threonine	C4H9NO3
trdox_c	Oxidized thioredoxin	C6H7NO2R2S2
trdrd_c	Reduced thioredoxin	C6H9NO2R2S2
trp-L_c	L-Tryptophan	C11H12N2O2
tyr-L_c	L-Tyrosine	C9H11NO3
udcpdp_c	Undecaprenyl diphosphate	C55H90O7P2
utp_c	UTP	C9H12N2O15P3
val-L_c	L-Valine	C5H11NO2
xu5p-D_c	D-Xylulose 5-phosphate	C5H10O8P
zn2_c	Zinc	Zn
5mtr_e	5-Methylthio-D-ribose	C6H12O4S
ac_e	Acetate	C2H3O2
acald_e	Acetaldehyde	C2H4O
acser_e	O-Acetyl-L-serine	C5H9NO4
akg_e	2-Oxoglutarate	C5H4O5
ala-D_e	D-Alanine	C3H7NO2
ala-L_e	L-Alanine	C3H7NO2
alaala_e	D-Alanyl-D-alanine	C6H12N2O3
arg-L_e	L-Arginine	C6H15N4O2
asn-L_e	L-Asparagine	C4H8N2O3
asp-L_e	L-Aspartate	C4H6NO4
ca2_e	Calcium	Ca
cbl1_e	Cob(I)alamin	C62H89CoN13O14P
cit_e	Citrate	C6H5O7
cl_e	Chloride	Cl
co2_e	CO2	CO2
cobalt2_e	Co2+	Co
colipa_e	core oligosaccharide lipid A	C176H307N2O100P4
cu2_e	Cu2+	Cu
cys-L_e	L-Cysteine	C3H7NO2S
dha_e	Dihydroxyacetone	C3H6O3
enter_e	Enterochelin	C30H27N3O15
etoh_e	Ethanol	C2H6O
fe2_e	Fe2+	Fe
fe3_e	Fe3+	Fe
for_e	Formate	CHO2
glc-D_e	D-Glucose	C6H12O6
glcn_e	D-Gluconate	C6H11O7
glu-L_e	L-Glutamate	C5H8NO4
gly_e	Glycine	C2H5NO2
glyc_e	Glycerol	C3H8O3
glyc-R_e	(R)-Glycerate	C3H5O4
glyclt_e	Glycolate	C2H3O3
gthrd_e	Reduced glutathione	C10H16N3O6S
h_e	H+	H
h2o_e	H2O	H2O
his-L_e	L-Histidine	C6H9N3O2
ile-L_e	L-Isoleucine	C6H13NO2
k_e	potassium	K
lac-D_e	D-Lactate	C3H5O3
leu-L_e	L-Leucine	C6H13NO2
lys-L_e	L-Lysine	C6H15N2O2
mal-L_e	L-Malate	C4H4O5
meoh_e	Methanol	CH4O
mg2_e	magnesium	Mg
mn2_e	Mn2+	Mn
mobd_e	Molybdate	H2MoO4
nh4_e	Ammonium	H4N
ni2_e	nickel	Ni
o2_e	O2	O2
phe-L_e	L-Phenylalanine	C9H11NO2
pheme_e	Protoheme	C34H30FeN4O4
pi_e	Phosphate	HO4P
pro-L_e	L-Proline	C5H8NO2
pyr_e	Pyruvate	C3H3O3
ser-L_e	L-Serine	C3H7NO3
so4_e	Sulfate	O4S
spmd_e	Spermidine	C7H22N3
succ_e	Succinate	C4H4O4
thr-L_e	L-Threonine	C4H9NO3
trp-L_e	L-Tryptophan	C11H12N2O2
tyr-L_e	L-Tyrosine	C9H11NO3
val-L_e	L-Valine	C5H11NO2
zn2_e	Zinc	Zn
5mtr_p	5-Methylthio-D-ribose	C6H12O4S
ac_p	Acetate	C2H3O2
acald_p	Acetaldehyde	C2H4O
acser_p	O-Acetyl-L-serine	C5H9NO4
akg_p	2-Oxoglutarate	C5H4O5
ala-D_p	D-Alanine	C3H7NO2
ala-L_p	L-Alanine	C3H7NO2
alaala_p	D-Alanyl-D-alanine	C6H12N2O3
arg-L_p	L-Arginine	C6H15N4O2
asn-L_p	L-Asparagine	C4H8N2O3
asp-L_p	L-Aspartate	C4H6NO4
ca2_p	Calcium	Ca
cbl1_p	Cob(I)alamin	C62H89CoN13O14P
cit_p	Citrate	C6H5O7
cl_p	Chloride	Cl
clpn160_p	cardiolipin (tetrahexadecanoyl, n-C16:0)	C73H140O17P2
clpn161_p	cardiolipin (tetrahexadec-9-enoyl, n-C16:1)	C73H132O17P2
clpn181_p	cardiolipin (tetraoctadec-11-enoyl, n-C18:1)	C81H148O17P2
co2_p	CO2	CO2
cobalt2_p	Co2+	Co
colipa_p	core oligosaccharide lipid A	C176H307N2O100P4
crn_p	L-Carnitine	C7H15NO3
crn-D_p	D-Carnitine	C7H15NO3
cu2_p	Cu2+	Cu
cys-L_p	L-Cysteine	C3H7NO2S
dha_p	Dihydroxyacetone	C3H6O3
enter_p	Enterochelin	C30H27N3O15
etoh_p	Ethanol	C2H6O
fe2_p	Fe2+	Fe
fe3_p	Fe3+	Fe
for_p	Formate	CHO2
glc-D_p	D-Glucose	C6H12O6
glcn_p	D-Gluconate	C6H11O7
glu-L_p	L-Glutamate	C5H8NO4
gly_p	Glycine	C2H5NO2
glyc_p	Glycerol	C3H8O3
glyc-R_p	(R)-Glycerate	C3H5O4
glyclt_p	Glycolate	C2H3O3
gthrd_p	Reduced glutathione	C10H16N3O6S
h_p	H+	H
h2o_p	H2O	H2O
his-L_p	L-Histidine	C6H9N3O2
ile-L_p	L-Isoleucine	C6H13NO2
k_p	potassium	K
lac-D_p	D-Lactate	C3H5O3
leu-L_p	L-Leucine	C6H13NO2
lys-L_p	L-Lysine	C6H15N2O2
mal-L_p	L-Malate	C4H4O5
meoh_p	Methanol	CH4O
mg2_p	magnesium	Mg
mn2_p	Mn2+	Mn
mobd_p	Molybdate	H2MoO4
murein3p3p_p	two linked disacharide tripeptide murein units (uncrosslinked, middle of chain)	C68H104N12O38
murein3px4p_p	two disacharide linked murein units, tripeptide crosslinked tetrapeptide (A2pm->D-ala) (middle of chain)	C71H107N13O38
murein4p4p_p	two linked disacharide tetrapeptide murein units (uncrosslinked, middle of chain)	C74H114N14O40
murein4px4p_p	two disacharide linked murein units, tetrapeptide corsslinked tetrapeptide (A2pm->D-ala) (middle of chain)	C74H112N14O39
murein4px4px4p_p	three disacharide linked murein units (tetrapeptide crosslinked tetrapeptide (A2pm->D-ala) & tetrapeptide corsslinked tetrapeptide (A2pm->D-ala)) (middle of chain)	C111H167N21O58
na1_p	Sodium	Na
nh4_p	Ammonium	H4N
ni2_p	nickel	Ni
o2_p	O2	O2
pe160_p	phosphatidylethanolamine (dihexadecanoyl, n-C16:0)	C37H74NO8P
pe161_p	phosphatidylethanolamine (dihexadec-9enoyl, n-C16:1)	C37H70NO8P
pe181_p	phosphatidylethanolamine (dioctadec-11-enoyl, n-C18:1)	C41H78NO8P
pg160_p	Phosphatidylglycerol (dihexadecanoyl, n-C16:0)	C38H74O10P
pg161_p	Phosphatidylglycerol (dihexadec-9-enoyl, n-C16:1)	C38H70O10P
pg181_p	Phosphatidylglycerol (dioctadec-11-enoyl, n-C18:1)	C42H78O10P
phe-L_p	L-Phenylalanine	C9H11NO2
pheme_p	Protoheme	C34H30FeN4O4
pi_p	Phosphate	HO4P
pro-L_p	L-Proline	C5H8NO2
pyr_p	Pyruvate	C3H3O3
ser-L_p	L-Serine	C3H7NO3
so4_p	Sulfate	O4S
spmd_p	Spermidine	C7H22N3
succ_p	Succinate	C4H4O4
thr-L_p	L-Threonine	C4H9NO3
trp-L_p	L-Tryptophan	C11H12N2O2
tyr-L_p	L-Tyrosine	C9H11NO3
val-L_p	L-Valine	C5H11NO2
zn2_p	Zinc	Zn

## Sheet: RXNS
ABB	Reaction Names	Reaction Formulas	grRules	lb	ub
DM_4CRSOL	Sink needed to allow p-Cresol to leave system	4crsol_c <=>		0	60
DM_5DRIB	Sink needed to allow 5-deoxyribose to leave system	5drib_c <=>		0	60
DM_AMOB	Sink needed to allow S-Adenosyl-4-methylthio-2-oxobutanoate to leave system	amob_c <=>		0	60
DM_MTHTHF	Sink needed to allow (2R,4S)-2-methyl-2,3,3,4-tetrahydroxytetrahydrofuran to leave system	mththf_c <=>		0	60
Ec_biomass_iJO1366_WT_53p95M	E. coli biomass objective function (iJO1366) - WT - with 53.95 GAM estimate	0.000223 10fthf_c + 0.000223 2dmmql8_c + 2.5e-05 2fe2s_c + 0.000248 4fe4s_c + 0.000223 5mthf_c + 0.000279 accoa_c + 0.000223 adocbl_c + 0.49915 ala-L_c + 0.000223 amet_c + 0.28742 arg-L_c + 0.23423 asn-L_c + 0.23423 asp-L_c + 54.12 atp_c + 0.000116 bmocogdp_c + 2e-06 btn_c + 0.004952 ca2_c + 0.000223 chor_c + 0.004952 cl_c + 0.000168 coa_c + 2.4e-05 cobalt2_c + 0.1298 ctp_c + 0.000674 cu2_c + 0.0…		0	60
DM_5mtr_e	5-Methylthio-D-ribose exchange	5mtr_e <=>		0	60
DM_ac_e	Acetate exchange	ac_e <=>		0	60
DM_acald_e	Acetaldehyde exchange	acald_e <=>		0	60
DM_acser_e	O-Acetyl-L-serine exchange	acser_e <=>		0	60
DM_akg_e	2-Oxoglutarate exchange	akg_e <=>		0	60
DM_ala-D_e	D-Alanine exchange	ala-D_e <=>		0	60
DM_ala-L_e	L-Alanine exchange	ala-L_e <=>		0	60
DM_alaala_e	D-Alanyl-D-alanine exchange	alaala_e <=>		0	60
DM_arg-L_e	L-Arginine exchange	arg-L_e <=>		0	60
DM_asn-L_e	L-Asparagine exchange	asn-L_e <=>		0	60
DM_asp-L_e	L-Aspartate exchange	asp-L_e <=>		0	60
DM_ca2_e	Calcium exchange	ca2_e <=>		-60	60
DM_cbl1_e	Cob(I)alamin exchange	cbl1_e <=>		-0.01	60
DM_cit_e	Citrate exchange	cit_e <=>		0	60
DM_cl_e	Chloride exchange	cl_e <=>		-60	60
DM_co2_e	CO2 exchange	co2_e <=>		-60	60
DM_cobalt2_e	Co2+ exchange	cobalt2_e <=>		-60	60
DM_colipa_e	core oligosaccharide lipid A exchange	colipa_e <=>		0	60
DM_cu2_e	Cu2+ exchange	cu2_e <=>		-60	60
DM_cys-L_e	L-Cysteine exchange	cys-L_e <=>		0	60
DM_dha_e	Dihydroxyacetone exchange	dha_e <=>		0	60
DM_enter_e	Enterochelin exchange	enter_e <=>		0	60
DM_etoh_e	Ethanol exchange	etoh_e <=>		0	60
DM_fe2_e	Fe2+ exchange	fe2_e <=>		-60	60
DM_fe3_e	Fe3+ exchange	fe3_e <=>		-60	60
DM_for_e	Formate exchange	for_e <=>		0	60
DM_glc_e	D-Glucose exchange	glc-D_e <=>		-10	0
DM_glcn_e	D-Gluconate exchange	glcn_e <=>		0	60
DM_glu-L_e	L-Glutamate exchange	glu-L_e <=>		0	60
DM_gly_e	Glycine exchange	gly_e <=>		0	60
DM_glyc_e	Glycerol exchange	glyc_e <=>		0	60
DM_glyc-R_e	(R)-Glycerate exchange	glyc-R_e <=>		0	60
DM_glycogenn1_c	glycogen(n-1) exchange	glycogenn1_c <=>		-10	0
DM_glyclt_e	Glycolate exchange	glyclt_e <=>		0	60
DM_gthrd_e	Reduced glutathione exchange	gthrd_e <=>		0	60
DM_h_e	H+ exchange	h_e <=>		-60	60
DM_h2o_e	H2O exchange	h2o_e <=>		-60	60
DM_his-L_e	L-Histidine exchange	his-L_e <=>		0	60
DM_ile-L_e	L-Isoleucine exchange	ile-L_e <=>		0	60
DM_k_e	K+ exchange	k_e <=>		-60	60
DM_lac-D_e	D-lactate exchange	lac-D_e <=>		0	60
DM_leu-L_e	L-Leucine exchange	leu-L_e <=>		0	60
DM_lys-L_e	L-Lysine exchange	lys-L_e <=>		0	60
DM_mal-L_e	L-Malate exchange	mal-L_e <=>		0	60
DM_meoh_e	methanol exchange	meoh_e <=>		0	60
DM_mg2_e	Mg exchange	mg2_e <=>		-60	60
DM_mn2_e	Mn2+ exchange	mn2_e <=>		-60	60
DM_mobd_e	Molybdate exchange	mobd_e <=>		-60	60
DM_nh4_e	Ammonia exchange	nh4_e <=>		-60	60
DM_ni2_e	Ni2+ exchange	ni2_e <=>		-60	60
DM_o2_e	O2 exchange	o2_e <=>		-60	60
DM_phe-L_e	L-Phenylalanine exchange	phe-L_e <=>		0	60
DM_pheme_e	Protoheme exchange	pheme_e <=>		0	60
DM_pi_e	Phosphate exchange	pi_e <=>		-60	60
DM_pro-L_e	L-Proline exchange	pro-L_e <=>		0	60
DM_pyr_e	Pyruvate exchange	pyr_e <=>		0	60
DM_ser-L_e	L-Serine exchange	ser-L_e <=>		0	60
DM_so4_e	Sulfate exchange	so4_e <=>		-60	60
DM_spmd_e	Spermidine exchange	spmd_e <=>		0	60
DM_succ_e	Succinate exchange	succ_e <=>		0	60
DM_thr-L_e	L-Threonine exchange	thr-L_e <=>		0	60
DM_trp-L_e	L-Tryptophan exchange	trp-L_e <=>		0	60
DM_tyr-L_e	L-Tyrosine exchange	tyr-L_e <=>		0	60
DM_val-L_e	L-Valine exchange	val-L_e <=>		0	60
DM_zn2_e	Zinc exchange	zn2_e <=>		-60	60
5MTRtex	5-Methylthio-D-ribose transport via proton diffusion (extracellular to periplasm)	5mtr_e <=> 5mtr_p	(b1377 or b0929 or b2215 or b0241)	-60	60
ACALD	acetaldehyde dehydrogenase (acetylating)	acald_c + coa_c + nad_c <=> accoa_c + h_c + nadh_c	(b0351 or b1241)	-60	60
ACALDtex	acetaldehyde transport via diffusion (extracellular to periplasm)	acald_e <=> acald_p	(b0241 or b0929 or b1377 or b2215)	-60	60
ACALDtpp	acetaldehyde reversible transport (periplasm)	acald_p <=> acald_c	s0001	-60	60
ACKr	acetate kinase	ac_c + atp_c + h_c <=> actp_c + adp_c	(b3115 or b2296 or b1849)	-60	60
ACONTa	aconitase (half-reaction A, Citrate hydro-lyase)	cit_c <=> acon-C_c + h2o_c	(b0118 or b1276)	-60	60
ACONTb	aconitase (half-reaction B, Isocitrate hydro-lyase)	acon-C_c + h2o_c <=> icit_c	(b0118 or b1276)	-60	60
ACS	acetyl-CoA synthetase	ac_c + atp_c + coa_c + h_c <=> accoa_c + amp_c + ppi_c	b4069	0	60
ACSERtex	O-Acetyl-L-serine transport via diffusion (extracellular to periplasm)	acser_e <=> acser_p	(b1377 or b2215 or b0241 or b0929)	-60	60
ACt2rpp	acetate reversible transport via proton symport (periplasm)	ac_p + h_p <=> ac_c + h_c		-60	60
ACtex	Acetate transport via diffusion (extracellular to periplasm)	ac_e <=> ac_p	(b0241 or b0929 or b1377 or b2215)	-60	60
ADK1	adenylate kinase	amp_c + atp_c <=> 2 adp_c	b0474	-60	60
AKGDH	2-Oxogluterate dehydrogenase	akg_c + coa_c + nad_c <=> co2_c + nadh_c + succoa_c	(b0116 and b0726 and b0727)	0	60
AKGt2rpp	2-oxoglutarate reversible transport via symport (periplasm)	akg_p + h_p <=> akg_c + h_c	b2587	-60	60
AKGtex	alpha-ketoglutarate transport via diffusion (extracellular to periplasm)	akg_e <=> akg_p	(b0241 or b0929 or b1377 or b2215)	-60	60
ALAALAtex	D-alanyl-D-alanine (DalaDala) transport via diffusion (extracellular to periplasm)	alaala_e <=> alaala_p	(b0241 or b0929 or b1377 or b2215)	-60	60
ALAt2rpp	L-alanine reversible transport via proton symport (periplasm)	ala-L_p + h_p <=> ala-L_c + h_c		-60	60
ALAtex	L-alanine transport via diffusion (extracellular to periplasm)	ala-L_e <=> ala-L_p	(b0241 or b0929 or b1377 or b2215)	-60	60
ALCD2x	alcohol dehydrogenase (ethanol)	etoh_c + nad_c <=> acald_c + h_c + nadh_c	(b1478 or b1241 or b0356)	-60	60
ALDD2x	aldehyde dehydrogenase (acetaldehyde, NAD)	acald_c + h2o_c + nad_c <=> ac_c + 2 h_c + nadh_c	b1300	0	60
ALDD2y	aldehyde dehydrogenase (acetaldehyde, NADP)	acald_c + h2o_c + nadp_c <=> ac_c + 2 h_c + nadph_c	b3588	0	60
ARGt3pp	L-arginine transport out via proton antiport (cytoplasm to periplasm)	arg-L_c + h_p <=> h_c + arg-L_p	b2923	0	60
ARGtex	L-arginine transport via diffusion (extracellular to periplasm)	arg-L_e <=> arg-L_p	(b0241 or b0929 or b1377 or b2215)	-60	60
ASNt2rpp	L-asparagine reversible transport via proton symport (periplasm)	asn-L_p + h_p <=> asn-L_c + h_c	b1453	-60	60
ASNtex	L-asparagine transport via diffusion (extracellular to periplasm)	asn-L_e <=> asn-L_p	(b0241 or b0929 or b1377 or b2215)	-60	60
ASPO3	L-aspartate oxidase	asp-L_c + q8_c <=> h_c + iasp_c + q8h2_c	b2574	0	60
ASPO4	L-aspartate oxidase	asp-L_c + mqn8_c <=> h_c + iasp_c + mql8_c	b2574	0	60
ASPO5	L-aspartate oxidase	asp-L_c + fum_c <=> h_c + iasp_c + succ_c	b2574	0	60
ASPO6	L-aspartate oxidase	asp-L_c + o2_c <=> h_c + h2o2_c + iasp_c	b2574	0	60
ASPT	L-aspartase	asp-L_c <=> fum_c + nh4_c	b4139	0	60
ASPTA	aspartate transaminase	akg_c + asp-L_c <=> glu-L_c + oaa_c	b0928	-60	60
ASPt2rpp	L-aspartate transport in via proton symport (periplasm) reversible	asp-L_p + h_p <=> asp-L_c + h_c		-60	60
ASPtex	L-aspartate transport via diffusion (extracellular to periplasm)	asp-L_e <=> asp-L_p	(b0241 or b0929 or b1377 or b2215)	-60	60
ATPM	ATP maintenance requirement	atp_c + h2o_c <=> adp_c + h_c + pi_c		0	60
ATPS4rpp	ATP synthase (four protons for one ATP) (periplasm)	adp_c + pi_c + 4 h_p <=> atp_c + 3 h_c + h2o_c	(((b3736 and b3737 and b3738) and (b3731 and b3732 and b3733 and b3734 and b3735) and b3739) or ((b3736 and b3737 and b3738) and (b3731 and b3732 and b3733 and b3734 and b3735)))	-60	60
CA2tex	calcium (Ca+2) transport via diffusion (extracellular to periplasm)	ca2_e <=> ca2_p	(b0241 or b0929 or b1377 or b2215)	-60	60
CAt6pp	calcium / sodium antiporter (1:1)	ca2_c + na1_p <=> na1_c + ca2_p	b3196	-60	60
CBL1tonex	Cob(1)alamin transport via ton system (extermal)	cbl1_e + h_p <=> h_c + cbl1_p	(b3966 and (b1252 and b3005 and b3006))	0	60
CITL	Citrate lyase	cit_c <=> ac_c + oaa_c	((b0615 and b0616 and b0617) and b0614)	0	60
CITt3pp	citrate transport out via proton antiport (periplasm)	cit_c + h_p <=> h_c + cit_p		0	60
CITt7pp	Citrate transport via succinate antiport (periplasm)	succ_c + cit_p <=> cit_c + succ_p	b0612	0	60
CITtex	citrate transport via diffusion (extracellular to periplasm)	cit_e <=> cit_p	(b0241 or b0929 or b1377 or b2215)	-60	60
CLt3_2pp	chloride transport out via proton antiport (2:1) (periplasm)	h_c + 2 cl_p <=> 2 cl_c + h_p	(b0155 or b1592)	0	60
CLtex	chloride (Cl-1) transport via diffusion (extracellular to periplasm)	cl_e <=> cl_p	(b0241 or b0929 or b1377 or b2215)	-60	60
CO2tex	CO2 transport via diffusion (extracellular to periplasm)	co2_e <=> co2_p	(b0241 or b0929 or b1377 or b2215)	-60	60
CO2tpp	CO2 transporter via diffusion (periplasm)	co2_p <=> co2_c	s0001	-60	60
COBALT2tex	cobalt (Co+2) transport via diffusion (extracellular to periplasm)	cobalt2_e <=> cobalt2_p	(b0241 or b0929 or b1377 or b2215)	-60	60
COBALT2tpp	cobalt transport in via permease (no H+)	cobalt2_p <=> cobalt2_c	(b3040 or b3816)	0	60
COLIPAabcpp	core oligosaccharide lipid A transport via ABC system (periplasm)	atp_c + colipa_c + h2o_c <=> adp_c + h_c + pi_c + colipa_p	b0914	0	60
COLIPAabctex	core oligosaccharide lipid A transport via ABC system (periplasm to extracellular)	atp_c + h2o_c + colipa_p <=> adp_c + h_c + pi_c + colipa_e	(b3200 and b3201 and b3199 and b4261 and b4262)	0	60
CS	citrate synthase	accoa_c + h2o_c + oaa_c <=> cit_c + coa_c + h_c	b0720	0	60
CU2tex	copper (Cu+2) transport via diffusion (extracellular to periplasm)	cu2_e <=> cu2_p	(b2215 or b0241 or b0929 or b1377)	-60	60
CU2tpp	copper transport in via permease (no H+)	cu2_p <=> cu2_c	b3040	0	60
CYSabc2pp	L-cysteine export via ABC system (cytoplasm to periplasm)	atp_c + cys-L_c + h2o_c <=> adp_c + h_c + pi_c + cys-L_p	(b0886 and b0887)	0	60
CYStex	L-cysteine transport via diffusion (extracellular to periplasm)	cys-L_e <=> cys-L_p	(b0241 or b0929 or b1377 or b2215)	-60	60
CYStpp	L-cysteine export via facilitated transport	cys-L_c <=> cys-L_p	(b2578 or b1533)	0	60
CYTBD2pp	CYTBD2pp	2 h_c + mql8_c + 0.5 o2_c <=> h2o_c + mqn8_c + 2 h_p	(b0978 and b0979)	0	60
CYTBDpp	cytochrome oxidase bd I (ubiquinol-8: 2 protons) (periplasm)	2 h_c + 0.5 o2_c + q8h2_c <=> h2o_c + q8_c + 2 h_p	(b0733 and b0734)	0	60
CYTBO3_4pp	cytochrome oxidase bo3 (ubiquinol-8: 4 protons) (periplasm)	4 h_c + 0.5 o2_c + q8h2_c <=> h2o_c + q8_c + 4 h_p	(b0429 and b0430 and b0431 and b0432)	0	60
D-LACt2pp	D-lactate transport via proton symport (periplasm)	h_p + lac-D_p <=> h_c + lac-D_c	(b3603 or b2975)	-60	60
D-LACtex	D-lactate transport via diffusion (extracellular to periplasm)	lac-D_e <=> lac-D_p	(b0241 or b0929 or b1377 or b2215)	-60	60
DALAtex	D-Alanine transport via diffusion (extracellular to periplasm)	ala-D_e <=> ala-D_p	(b0241 or b0929 or b1377 or b2215)	-60	60
DB4PS	3,4-Dihydroxy-2-butanone-4-phosphate synthase	ru5p-D_c <=> db4p_c + for_c + h_c	b3041	0	60
DHAPT	Dihydroxyacetone phosphotransferase	dha_c + pep_c <=> dhap_c + pyr_c	(b1200 and b1199 and b1198 and b2415 and b2416)	0	60
DHAtex	Dihydroxyacetone transport via diffusion (extracellular to periplasm)	dha_e <=> dha_p	(b0241 or b0929 or b1377 or b2215)	-60	60
DHAtpp	Dihydroxyacetone transport via facilitated diffusion (periplasm)	dha_p <=> dha_c		-60	60
DHORD2	dihydoorotic acid dehydrogenase (quinone8)	dhor-S_c + q8_c <=> orot_c + q8h2_c	b0945	0	60
DHORD5	dihydroorotic acid (menaquinone-8)	dhor-S_c + mqn8_c <=> mql8_c + orot_c	b0945	0	60
DHORDfum	Fumarate dependent DHORD	dhor-S_c + fum_c <=> orot_c + succ_c		0	60
EDA	2-dehydro-3-deoxy-phosphogluconate aldolase	2ddg6p_c <=> g3p_c + pyr_c	b1850	0	60
EDD	6-phosphogluconate dehydratase	6pgc_c <=> 2ddg6p_c + h2o_c	b1851	0	60
ENO	enolase	2pg_c <=> h2o_c + pep_c	b2779	-60	60
ETOHtex	ethanol transport via diffusion (extracellular to periplasm)	etoh_e <=> etoh_p	(b0241 or b0929 or b1377 or b2215)	-60	60
ETOHtrpp	ethanol reversible transport via diffusion (periplasm)	etoh_p <=> etoh_c	s0001	-60	60
F6PA	fructose 6-phosphate aldolase	f6p_c <=> dha_c + g3p_c	(b0825 or b3946)	-60	60
FBA	fructose-bisphosphate aldolase	fdp_c <=> dhap_c + g3p_c	(b2097 or b1773 or b2925)	-60	60
FBA3	Sedoheptulose 1,7-bisphosphate D-glyceraldehyde-3-phosphate-lyase	s17bp_c <=> dhap_c + e4p_c	b2925	-60	60
FBP	fructose-bisphosphatase	fdp_c + h2o_c <=> f6p_c + h_c + pi_c	(b3925 or b4232 or b2930)	0	60
FDH4pp	formate dehydrogenase (quinone-8) (periplasm)	2 h_c + q8_c + for_p <=> q8h2_c + co2_p + h_p	((b3892 and b3893 and b3894) or (b1474 and b1475 and b1476))	0	60
FDH5pp	Formate Dehydrogenase (menaquinone-8) (periplasm)	2 h_c + mqn8_c + for_p <=> mql8_c + co2_p + h_p	((b1474 and b1475 and b1476) or (b3892 and b3893 and b3894))	0	60
FE2abcpp	iron (II) transport via ABC system (periplasm)	atp_c + h2o_c + fe2_p <=> adp_c + fe2_c + h_c + pi_c	b3409	0	60
FE2t2pp	iron (II) transport in via proton symport (periplasm)	fe2_p + h_p <=> fe2_c + h_c	b2392	0	60
FE2tex	iron (II) transport via diffusion (extracellular to periplasm)	fe2_e <=> fe2_p	(b0241 or b0929 or b1377 or b2215)	-60	60
FE2tpp	iron (+2) transport in via permease (no H+)	fe2_p <=> fe2_c	b3040	0	60
FE3abcpp	iron (III) transport via ABC system (periplasm to cytoplasm)	atp_c + h2o_c + fe3_p <=> adp_c + fe3_c + h_c + pi_c		0	60
FE3tex	iron (III) transport via diffusion (extracellular to periplasm)	fe3_e <=> fe3_p	(b0241 or b0929 or b1377 or b2215)	-60	60
FEENTERtex	enterochelin transport (secretion periplasm)	enter_p + h_p <=> h_c + enter_e	b3035	0	60
FEENTERtpp	enterochelin transport (secretion)	enter_c + h_p <=> h_c + enter_p	b0591	0	60
FLDR2	flavodoxin reductase (NADPH)	2 flxso_c + h_c + nadph_c <=> 2 flxr_c + nadp_c	((b0684 and b3924) or (b2895 and b3924))	0	60
FORtex	formate transport via diffusion (extracellular to periplasm)	for_e <=> for_p	(b0241 or b0929 or b1377 or b2215)	-60	60
FORtppi	formate transport via diffusion (cytoplasm to periplasm)	for_c <=> for_p	(b0904 or b2492)	0	60
FRD3	fumarate reductase	2dmmql8_c + fum_c <=> 2dmmq8_c + succ_c	(b4151 and b4152 and b4153 and b4154)	0	60
FUM	fumarase	fum_c + h2o_c <=> mal-L_c	(b1612 or b4122 or b1611)	-60	60
G3PD2	glycerol-3-phosphate dehydrogenase (NADP)	glyc3p_c + nadp_c <=> dhap_c + h_c + nadph_c	b3608	-60	60
G3PD5	glycerol-3-phosphate dehydrogenase (ubiquinone-8)	glyc3p_c + q8_c <=> dhap_c + q8h2_c	((b2241 and b2242 and b2243) or b3426)	0	60
G3PD6	glycerol-3-phosphate dehydrogenase (menaquinone-8)	glyc3p_c + mqn8_c <=> dhap_c + mql8_c	(b2241 and b2242 and b2243)	0	60
G3PD7	glycerol-3-phosphate dehydrogenase (demethylmenaquinone-8)	2dmmq8_c + glyc3p_c <=> 2dmmql8_c + dhap_c	(b2241 and b2242 and b2243)	0	60
G3PT	glycerol-3-phosphatase	glyc3p_c + h2o_c <=> glyc_c + h_c + pi_c	b0822	0	60
G6PDH2r	glucose 6-phosphate dehydrogenase	g6p_c + nadp_c <=> 6pgl_c + h_c + nadph_c	b1852	-60	60
G6PP	glucose-6-phosphate phosphatase	g6p_c + h2o_c <=> glc-D_c + h_c + pi_c	b0822	0	60
GAPD	glyceraldehyde-3-phosphate dehydrogenase	g3p_c + nad_c + pi_c <=> 13dpg_c + nadh_c	b1779	-60	60
GLBRAN2	1,4-alpha-glucan branching enzyme (glycogen -> bglycogen)	glycogen_c <=> bglycogen_c	b3432	0	60
GLCDpp	Glucose dehydrogenase (ubiquinone-8 as acceptor) (periplasm)	q8_c + glc-D_p + h2o_p <=> q8h2_c + glcn_p + h_p	(b0124 or b0837)	0	60
GLCNtex	D-gluconate transport via diffusion (extracellular to periplasm)	glcn_e <=> glcn_p	(b0241 or b0929 or b1377 or b2215)	-60	60
GLCP	glycogen phosphorylase	glycogen_c + h_c + pi_c <=> g1p_c + glycogenn1_c	(b3428 or b3417)	0	60
GLCS1	glycogen synthase (ADPGlc)	adpglc_c + glycogenn1_c <=> adp_c + glycogen_c	b3429	0	60
GLCabcpp	D-glucose transport via ABC system (periplasm)	atp_c + h2o_c + glc-D_p <=> adp_c + glc-D_c + h_c + pi_c	(b2149 and b2150 and b2148)	0	60
GLCptspp	D-glucose transport via PEP:Pyr PTS (periplasm)	pep_c + glc-D_p <=> g6p_c + pyr_c	((b2417 and b1621 and b2415 and b2416) or (b2417 and b1101 and b2415 and b2416) or (b1817 and b1818 and b1819 and b2415 and b2416))	0	60
GLCt2pp	D-glucose transport in via proton symport (periplasm)	glc-D_p + h_p <=> glc-D_c + h_c	b2943	0	60
GLCtex	glucose transport via diffusion (extracellular to periplasm)	glc-D_e <=> glc-D_p	(b0241 or b0929 or b1377 or b2215)	-60	60
GLCtexi	D-glucose transport via diffusion (extracellular to periplasm) irreversible	glc-D_e <=> glc-D_p	b4036	0	60
GLDBRAN2	glycogen debranching enzyme (bglycogen -> glycogen)	bglycogen_c <=> glycogen_c	b3431	0	60
GLGC	glucose-1-phosphate adenylyltransferase	atp_c + g1p_c <=> adpglc_c + ppi_c	b3430	0	60
GLUDy	glutamate dehydrogenase (NADP)	glu-L_c + h2o_c + nadp_c <=> akg_c + h_c + nadph_c + nh4_c	b1761	-60	60
GLUabcpp	L-glutamate transport via ABC system (periplasm)	atp_c + h2o_c + glu-L_p <=> adp_c + glu-L_c + h_c + pi_c	(b0655 and b0654 and b0653 and b0652)	0	60
GLUt2rpp	L-glutamate transport via proton symport, reversible (periplasm)	glu-L_p + h_p <=> glu-L_c + h_c	b4077	-60	60
GLUt4pp	Na+/glutamate symport (periplasm)	glu-L_p + na1_p <=> glu-L_c + na1_c	b3653	0	60
GLUtex	L-glutamate transport via diffusion (extracellular to periplasm)	glu-L_e <=> glu-L_p	(b0241 or b0929 or b1377 or b2215)	-60	60
GLXCL	glyoxalate carboligase	2 glx_c + h_c <=> 2h3oppan_c + co2_c	b0507	0	60
GLYCAt2rpp	D-glycerate transport via proton symport, reversible (periplasm)	glyc-R_p + h_p <=> glyc-R_c + h_c	(b2789 or b3127)	-60	60
GLYCAtex	D-glycerate transport via diffusion (extracellular to periplasm)	glyc-R_e <=> glyc-R_p	(b0241 or b0929 or b1377 or b2215)	-60	60
GLYCDx	Glycerol dehydrogenase	glyc_c + nad_c <=> dha_c + h_c + nadh_c	b3945	0	60
GLYCK	glycerate kinase	atp_c + glyc-R_c <=> 3pg_c + adp_c	b0514	0	60
GLYCK2	glycerate kinase	atp_c + glyc-R_c <=> 2pg_c + adp_c	b3124	0	60
GLYCLTDx	Glycolate dehydrogenase (NAD)	glx_c + h_c + nadh_c <=> glyclt_c + nad_c	(b3553 or b1033)	0	60
GLYCLTDy	Glycolate dehydrogenase (NADP)	glx_c + h_c + nadph_c <=> glyclt_c + nadp_c	(b1033 or b3553)	0	60
GLYCLTt2rpp	glycolate transport via proton symport, reversible (periplasm)	glyclt_p + h_p <=> glyclt_c + h_c	(b3603 or b2975)	-60	60
GLYCLTtex	glycolate transport via diffusion (extracellular to periplasm)	glyclt_e <=> glyclt_p	(b0241 or b0929 or b1377 or b2215)	-60	60
GLYCTO2	Glycolate oxidase	glyclt_c + q8_c <=> glx_c + q8h2_c	(b2979 and b4467 and b4468)	0	60
GLYCTO3	Glycolate oxidase	glyclt_c + mqn8_c <=> glx_c + mql8_c	(b2979 and b4467 and b4468)	0	60
GLYCTO4	Glycolate oxidase	2dmmq8_c + glyclt_c <=> 2dmmql8_c + glx_c	(b2979 and b4467 and b4468)	0	60
GLYCtex	glycerol transport via diffusion (extracellular to periplasm)	glyc_e <=> glyc_p	(b0241 or b0929 or b1377 or b2215)	-60	60
GLYCtpp	glycerol transport via channel (periplasm)	glyc_c <=> glyc_p	(b3927 or s0001)	-60	60
GLYK	glycerol kinase	atp_c + glyc_c <=> adp_c + glyc3p_c	b3926	0	60
GLYt2rpp	glycine reversible transport via proton symport (periplasm)	gly_p + h_p <=> gly_c + h_c		-60	60
GLYtex	Glycine transport via diffusion (extracellular to periplasm)	gly_e <=> gly_p	(b0241 or b0929 or b1377 or b2215)	-60	60
GND	phosphogluconate dehydrogenase	6pgc_c + nadp_c <=> co2_c + nadph_c + ru5p-D_c	b2029	0	60
GTHRDabc2pp	glutathione export via ABC system (cytoplasm to periplasm)	atp_c + gthrd_c + h2o_c <=> adp_c + h_c + pi_c + gthrd_p	(b0886 and b0887)	0	60
GTHRDtex	glutathione transport via diffusion (extracellular to periplasm)	gthrd_e <=> gthrd_p	(b0241 or b0929 or b1377 or b2215)	-60	60
H2Otex	H2O transport via diffusion (extracellular to periplasm)	h2o_e <=> h2o_p	(s0001 or b0957 or b3875 or b2215 or b0241 or b1319 or b1377 or b0929)	-60	60
H2Otpp	H2O transport via diffusion (periplasm)	h2o_p <=> h2o_c	(s0001 or b0875)	-60	60
HEX1	hexokinase (D-glucose:ATP)	atp_c + glc-D_c <=> adp_c + g6p_c	b2388	0	60
HISt2rpp	L-histidine reversible transport via proton symport (periplasm)	h_p + his-L_p <=> h_c + his-L_c	b0112	-60	60
HIStex	L-histidine transport via diffusion (extracellular to periplasm)	his-L_e <=> his-L_p	(b0241 or b0929 or b1377 or b2215)	-60	60
Htex	proton transport via diffusion (extracellular to periplasm)	h_e <=> h_p	(b0929 or b1377 or b2215 or b0241)	-60	60
ICDHyr	isocitrate dehydrogenase (NADP)	icit_c + nadp_c <=> akg_c + co2_c + nadph_c	b1136	-60	60
ICL	Isocitrate lyase	icit_c <=> glx_c + succ_c	b4015	0	60
ILEt2rpp	L-isoleucine reversible transport via proton symport (periplasm)	h_p + ile-L_p <=> h_c + ile-L_c	b0401	-60	60
ILEtex	L-isoleucine transport via diffusion (extracellular to periplasm)	ile-L_e <=> ile-L_p	(b0241 or b0929 or b1377 or b2215)	-60	60
Kabcpp	Potassium ABC transporter (periplasm)	atp_c + h2o_c + k_p <=> adp_c + h_c + k_c + pi_c	((b0698 and b0697 and b0696) or (b0698 and b0697 and b0696 and b4513))	0	60
Kt2pp	potassium transport in via proton symport (periplasm)	h_p + k_p <=> h_c + k_c	((b1291 and b3290 and b3849) or b1250 or (b1291 and b3290 and b1363) or b3747)	0	60
Ktex	potassium transport via diffusion (extracellular to periplasm)	k_e <=> k_p	(b0241 or b0929 or b1377 or b2215)	-60	60
LDH_D	D-lactate dehydrogenase	lac-D_c + nad_c <=> h_c + nadh_c + pyr_c	(b2133 or b1380)	-60	60
LDH_D2	D-lactate dehydrogenase	lac-D_c + q8_c <=> pyr_c + q8h2_c	b2133	0	60
LEUt2rpp	L-leucine reversible transport via proton symport (periplasm)	h_p + leu-L_p <=> h_c + leu-L_c	b0401	-60	60
LEUtex	L-leucine transport via diffusion (extracellular to periplasm)	leu-L_e <=> leu-L_p	(b0241 or b0929 or b1377 or b2215)	-60	60
LYSt3pp	L-lysine transport out via proton antiport (cytoplasm to periplasm)	lys-L_c + h_p <=> h_c + lys-L_p	b2923	0	60
LYStex	L-lysine transport via diffusion (extracellular to periplasm)	lys-L_e <=> lys-L_p	(b0241 or b0929 or b1377 or b2215)	-60	60
MALS	malate synthase	accoa_c + glx_c + h2o_c <=> coa_c + h_c + mal-L_c	(b4014 or b2976)	0	60
MALt3pp	L-malate transport out via proton antiport (periplasm)	mal-L_c + h_p <=> h_c + mal-L_p		0	60
MALtex	Malate transport via diffusion (extracellular to periplasm)	mal-L_e <=> mal-L_p	(b0241 or b0929 or b1377 or b2215)	-60	60
MDH	malate dehydrogenase	mal-L_c + nad_c <=> h_c + nadh_c + oaa_c	b3236	-60	60
MDH2	Malate dehydrogenase (ubiquinone 8 as acceptor)	mal-L_c + q8_c <=> oaa_c + q8h2_c	b2210	0	60
MDH3	Malate dehydrogenase (menaquinone 8 as acceptor)	mal-L_c + mqn8_c <=> mql8_c + oaa_c	b2210	0	60
ME1	malic enzyme (NAD)	mal-L_c + nad_c <=> co2_c + nadh_c + pyr_c	b1479	0	60
ME2	malic enzyme (NADP)	mal-L_c + nadp_c <=> co2_c + nadph_c + pyr_c	b2463	0	60
MEOHtex	Methanol transport via diffusion (extracellular to periplasm)	meoh_e <=> meoh_p	(b1377 or b0929 or b2215 or b0241)	-60	60
MG2t3_2pp	magnesium (Mg+2) transport in/out via proton antiport (periplasm)	2 h_c + mg2_p <=> mg2_c + 2 h_p		-60	60
MG2tex	magnesium (Mg+2) transport via diffusion (extracellular to periplasm)	mg2_e <=> mg2_p	(b0241 or b0929 or b1377 or b2215)	-60	60
MG2tpp	magnesium (+2) transport in via diffusion	mg2_p <=> mg2_c	b3816	0	60
MG2uabcpp	Magnesium (Mg+2) ABC transporter (ubtake, periplasm)	atp_c + h2o_c + mg2_p <=> adp_c + h_c + mg2_c + pi_c	b4242	0	60
MN2tpp	manganese transport in via permease (no H+)	mn2_p <=> mn2_c	b3040	0	60
MNt2pp	manganese (Mn+2) transport in via proton symport (periplasm)	h_p + mn2_p <=> h_c + mn2_c	b2392	0	60
MNtex	Manganese (Mn+2) transport via diffusion (extracellular to periplasm)	mn2_e <=> mn2_p	(b0241 or b0929 or b1377 or b2215)	-60	60
MOBDabcpp	molybdate transport via ABC system (periplasm)	atp_c + h2o_c + mobd_p <=> adp_c + h_c + mobd_c + pi_c	((b0763 and b0764 and b0765) or (b2422 and b2424 and b2423 and b3917) or (b2422 and b2425 and b2424 and b2423))	0	60
MOBDtex	molybdate transport via diffusion (extracellular to periplasm)	mobd_e <=> mobd_p	(b0241 or b0929 or b1377 or b2215)	-60	60
MOX	malate oxidase	mal-L_c + o2_c <=> h2o2_c + oaa_c		-60	60
NADH10	NADH dehydrogenase (menaquinone-8 & 0 protons)	h_c + mqn8_c + nadh_c <=> mql8_c + nad_c	b1109	0	60
NADH16pp	NADH dehydrogenase (ubiquinone-8 & 3 protons) (periplasm)	4 h_c + nadh_c + q8_c <=> nad_c + q8h2_c + 3 h_p	(b2276 and b2277 and b2278 and b2279 and b2280 and b2281 and b2282 and b2283 and b2284 and b2285 and b2286 and b2287 and b2288)	0	60
NADH17pp	NADH dehydrogenase (menaquinone-8 & 3 protons) (periplasm)	4 h_c + mqn8_c + nadh_c <=> mql8_c + nad_c + 3 h_p	(b2276 and b2277 and b2278 and b2279 and b2280 and b2281 and b2282 and b2283 and b2284 and b2285 and b2286 and b2287 and b2288)	0	60
NADH18pp	NADH dehydrogenase (demethylmenaquinone-8 & 3 protons) (periplasm)	2dmmq8_c + 4 h_c + nadh_c <=> 2dmmql8_c + nad_c + 3 h_p	(b2276 and b2277 and b2278 and b2279 and b2280 and b2281 and b2282 and b2283 and b2284 and b2285 and b2286 and b2287 and b2288)	0	60
NADH5	NADH dehydrogenase (ubiquinone-8 )	h_c + nadh_c + q8_c <=> nad_c + q8h2_c	b1109	0	60
NADH9	NADH dehydrogenase (demethylmenaquinone-8 & 0 protons)	2dmmq8_c + h_c + nadh_c <=> 2dmmql8_c + nad_c	b1109	0	60
NADK	NAD kinase	atp_c + nad_c <=> adp_c + nadp_c	b2615	0	60
NADPHQR2	NADPH Quinone Reductase (Ubiquinone-8)	h_c + nadph_c + q8_c <=> nadp_c + q8h2_c	b3028	0	60
NADPHQR3	NADPH Quinone Reductase (Menaquinone-8)	h_c + mqn8_c + nadph_c <=> mql8_c + nadp_c	b3028	0	60
NADPHQR4	NADPH Quinone Reductase (2-Demethylmenaquinone-8)	2dmmq8_c + h_c + nadph_c <=> 2dmmql8_c + nadp_c	b3028	0	60
NADPPPS	NADP phosphatase	h2o_c + nadp_c <=> h_c + nad_c + pi_c		0	60
NADTRHD	NAD transhydrogenase	nad_c + nadph_c <=> nadh_c + nadp_c	(b3962 or (b1602 and b1603))	0	60
NAt3_1p5pp	sodium proton antiporter (H:NA is 1.5) (periplasm)	2 na1_c + 3 h_p <=> 3 h_c + 2 na1_p	b1186	0	60
NAt3_2pp	sodium proton antiporter (H:NA is 2) (periplasm)	na1_c + 2 h_p <=> 2 h_c + na1_p	b0019	0	60
NAt3pp	sodium transport out via proton antiport (cytoplasm to periplasm)	na1_c + h_p <=> h_c + na1_p	(b0842 or b1216)	0	60
NH4tex	ammonia transport via diffusion (extracellular to periplasm)	nh4_e <=> nh4_p	(b0241 or b0929 or b1377 or b2215)	-60	60
NH4tpp	ammonia reversible transport (periplasm)	nh4_p <=> nh4_c	(b0451 or s0001)	-60	60
NI2tex	nickel transport via diffusion (extracellular to periplasm)	ni2_e <=> ni2_p	(b0241 or b0929 or b1377 or b2215)	-60	60
NI2tpp	nickel (+2) transport in via permease (no H+)	ni2_p <=> ni2_c	b3816	0	60
NI2uabcpp	nickel transport via ABC system (uptake, periplasm)	atp_c + h2o_c + ni2_p <=> adp_c + h_c + ni2_c + pi_c	((b3476 and b3477 and b3478 and b3479 and b3480) or b4242)	0	60
NTP1	nucleoside-triphosphatase (ATP)	atp_c + h2o_c <=> adp_c + h_c + pi_c	(b0650 or b4161)	0	60
NTPP6	Nucleoside triphosphate pyrophosphorylase (atp)	atp_c + h2o_c <=> amp_c + ppi_c	b2781	0	60
O2tex	oxygen transport via diffusion (extracellular to periplasm)	o2_e <=> o2_p	(b0241 or b0929 or b1377 or b2215)	-60	60
O2tpp	o2 transport via diffusion (periplasm)	o2_p <=> o2_c	s0001	-60	60
OAADC	oxaloacetate decarboxylase	h_c + oaa_c <=> co2_c + pyr_c	b1850	0	60
PDH	pyruvate dehydrogenase	coa_c + nad_c + pyr_c <=> accoa_c + co2_c + nadh_c	(b0114 and b0115 and b0116)	0	60
PE160abcpp	phosphatidylethanolamine transport via ABC system (n-C16:0, periplasm)	atp_c + h2o_c + pe160_c <=> adp_c + h_c + pi_c + pe160_p	b0914	0	60
PE161abcpp	phosphatidylethanolamine transport via ABC system (n-C16:1, periplasm)	atp_c + h2o_c + pe161_c <=> adp_c + h_c + pi_c + pe161_p	b0914	0	60
PE181abcpp	phosphatidylethanolamine transport via ABC system (n-C18:1, periplasm)	atp_c + h2o_c + pe181_c <=> adp_c + h_c + pi_c + pe181_p	b0914	0	60
PFK	phosphofructokinase	atp_c + f6p_c <=> adp_c + fdp_c	(b3916 or b1723)	0	60
PFK_3	phosphofructokinase (s7p)	atp_c + s7p_c <=> adp_c + s17bp_c	b3916	0	60
PFL	pyruvate formate lyase	coa_c + pyr_c <=> accoa_c + for_c	((b0902 and b0903) or (b0902 and b3114) or (b3951 and b3952) or ((b0902 and b0903) and b2579))	0	60
PG160abcpp	phosphatidylglycerol transport via ABC system (n-C16:0, periplasm)	atp_c + h2o_c + pg160_c <=> adp_c + h_c + pi_c + pg160_p	b0914	0	60
PG161abcpp	phosphatidylglycerol transport via ABC system (n-C16:1, periplasm)	atp_c + h2o_c + pg161_c <=> adp_c + h_c + pi_c + pg161_p	b0914	0	60
PG181abcpp	phosphatidylglycerol transport via ABC system (n-C18:1, periplasm)	atp_c + h2o_c + pg181_c <=> adp_c + h_c + pi_c + pg181_p	b0914	0	60
PGI	glucose-6-phosphate isomerase	g6p_c <=> f6p_c	b4025	-60	60
PGK	phosphoglycerate kinase	3pg_c + atp_c + h_c <=> 13dpg_c + adp_c	b2926	-60	60
PGL	6-phosphogluconolactonase	6pgl_c + h2o_c <=> 6pgc_c + h_c	b0767	0	60
PGM	phosphoglycerate mutase	2pg_c <=> 3pg_c	(b3612 or b4395 or b0755)	-60	60
PGMT	phosphoglucomutase	g1p_c <=> g6p_c	(b2690 or b0688)	-60	60
PHEMEabcpp	protoheme transport via ABC system (periplasm)	atp_c + h2o_c + pheme_c <=> adp_c + h_c + pi_c + pheme_p	(b2201 and b2200 and b2199 and b2198 and b2197)	0	60
PHEMEtiex	protoheme transport irreversible out via diffusion (periplasm to extracellular)	pheme_p <=> pheme_e		0	60
PHEt2rpp	L-phenylalanine reversible transport via proton symport (periplasm)	h_p + phe-L_p <=> h_c + phe-L_c	(b1473 or b0112 or b0576)	-60	60
PHEtex	L-phenylalanine transport via diffusion (extracellular to periplasm)	phe-L_e <=> phe-L_p	(b0241 or b0929 or b1377 or b2215)	-60	60
PIt2rpp	phosphate reversible transport via symport (periplasm)	h_p + pi_p <=> h_c + pi_c	(b2987 or b3493)	-60	60
PItex	phosphate transport via diffusion (extracellular to periplasm)	pi_e <=> pi_p	(b0241 or b0929 or b1377 or b2215)	-60	60
PIuabcpp	phosphate transport via ABC system (uptake, periplasm)	atp_c + h2o_c + pi_p <=> adp_c + h_c + 2 pi_c	(b3726 and b3725 and b3727 and b3728)	0	60
POR5	pyruvate synthase	coa_c + 2 flxso_c + h_c + pyr_c <=> accoa_c + co2_c + 2 flxr_c	((b0684 and b1378) or (b2895 and b1378))	-60	60
POX	pyruvate oxidase	h2o_c + pyr_c + q8_c <=> ac_c + co2_c + q8h2_c	b0871	0	60
PPA	inorganic diphosphatase	h2o_c + ppi_c <=> 2 h_c + 2 pi_c	(b2744 or b4226 or b2502)	0	60
PPA2	inorganic triphosphatase	h2o_c + pppi_c <=> pi_c + ppi_c	(b2502 or b2744)	0	60
PPC	phosphoenolpyruvate carboxylase	co2_c + h2o_c + pep_c <=> 2 h_c + oaa_c + pi_c	b3956	0	60
PPCK	phosphoenolpyruvate carboxykinase	atp_c + h_c + oaa_c <=> adp_c + co2_c + pep_c	b3403	0	60
PPK2r	polyphosphate kinase	atp_c + ppi_c <=> adp_c + h_c + pppi_c	b2501	-60	60
PPKr	polyphosphate kinase	atp_c + h_c + pi_c <=> adp_c + ppi_c	b2501	-60	60
PPPGO	protoporphyrinogen oxidase (aerobic)	1.5 o2_c + pppg9_c <=> 3 h2o_c + ppp9_c	b3850	0	60
PPPGO3	protoporphyrinogen oxidase (anaerobic)	3 fum_c + pppg9_c <=> ppp9_c + 3 succ_c	b3850	0	60
PPS	phosphoenolpyruvate synthase	atp_c + h2o_c + pyr_c <=> amp_c + h_c + pep_c + pi_c	b1702	0	60
PROt2rpp	L-proline reversible transport via proton symport (periplasm)	h_p + pro-L_p <=> h_c + pro-L_c	b4111	-60	60
PROtex	L-proline transport via diffusion (extracellular to periplasm)	pro-L_e <=> pro-L_p	(b1377 or b2215 or b0241 or b0929)	-60	60
PTAr	phosphotransacetylase	accoa_c + h_c + pi_c <=> actp_c + coa_c	(b2297 or b2458)	-60	60
PYK	pyruvate kinase	adp_c + pep_c <=> atp_c + pyr_c	(b1854 or b1676)	0	60
PYRt2rpp	pyruvate reversible transport via proton symport (periplasm)	h_p + pyr_p <=> h_c + pyr_c		-60	60
PYRtex	pyruvate transport via diffusion (extracellular to periplasm)	pyr_e <=> pyr_p	(b0241 or b0929 or b1377 or b2215)	-60	60
RPE	ribulose 5-phosphate 3-epimerase	ru5p-D_c <=> xu5p-D_c	(b4301 or b3386)	-60	60
RPI	ribose-5-phosphate isomerase	r5p_c <=> ru5p-D_c	(b2914 or b4090)	-60	60
SERt2rpp	L-serine reversible transport via proton symport (periplasm)	h_p + ser-L_p <=> h_c + ser-L_c	(b2796 or b3116)	-60	60
SERtex	L-serine transport via diffusion (extracellular to periplasm)	ser-L_e <=> ser-L_p	(b0241 or b0929 or b1377 or b2215)	-60	60
SO4t2pp	sulfate transport in via proton symport (periplasm to cytoplasm)	h_p + so4_p <=> h_c + so4_c	b1206	0	60
SO4tex	sulfate transport via diffusion (extracellular to periplasm)	so4_e <=> so4_p	(b0241 or b0929 or b1377 or b2215)	-60	60
SPMDt3pp	spermidine transport out via proton antiport (periplasm)	spmd_c + h_p <=> h_c + spmd_p	(b1599 and b1600)	0	60
SPMDtex	spermidine transport via diffusion (extracellular to periplasm)	spmd_e <=> spmd_p	(b0241 or b0929 or b1377 or b2215)	-60	60
SUCCt2_2pp	succinate transport via proton symport (2 H) (periplasm)	2 h_p + succ_p <=> 2 h_c + succ_c	b3528	0	60
SUCCt2_3pp	Succintate transport via proton symport (3 H) (periplasm)	3 h_p + succ_p <=> 3 h_c + succ_c	(b4123 or b4138)	0	60
SUCCt3pp	succinate transport out via proton antiport (periplasm)	succ_c + h_p <=> h_c + succ_p		0	60
SUCCtex	succinate transport via diffusion (extracellular to periplasm)	succ_e <=> succ_p	(b0241 or b0929 or b1377 or b2215)	-60	60
SUCDi	succinate dehydrogenase (irreversible)	q8_c + succ_c <=> fum_c + q8h2_c	(b0721 and b0722 and b0723 and b0724)	0	60
SUCOAS	succinyl-CoA synthetase (ADP-forming)	atp_c + coa_c + succ_c <=> adp_c + pi_c + succoa_c	(b0728 and b0729)	-60	60
SULabcpp	sulfate transport via ABC system (periplasm)	atp_c + h2o_c + so4_p <=> adp_c + h_c + pi_c + so4_c	((b2422 and b2425 and b2424 and b2423) or (b0763 and b0764 and b0765) or (b2422 and b2424 and b2423 and b3917))	0	60
TALA	transaldolase	g3p_c + s7p_c <=> e4p_c + f6p_c	(b2464 or b0008)	-60	60
THD2pp	NAD(P) transhydrogenase (periplasm)	nadh_c + nadp_c + 2 h_p <=> 2 h_c + nad_c + nadph_c	(b1602 and b1603)	0	60
THIORDXi	hydrogen peroxide reductase (thioredoxin)	h2o2_c + trdrd_c <=> 2 h2o_c + trdox_c	((b2480 and b3781) or (b2480 and b2582) or b1710)	0	60
THRt2pp	L-threonine efflux transport via proton antiport (periplasm)	thr-L_c + h_p <=> h_c + thr-L_p	(b0813 or b3823)	0	60
THRt2rpp	L-threonine reversible transport via proton symport (periplasm)	h_p + thr-L_p <=> h_c + thr-L_c	b3116	-60	60
THRtex	L-threonine transport via diffusion (extracellular to periplasm)	thr-L_e <=> thr-L_p	(b0241 or b0929 or b1377 or b2215)	-60	60
TKT1	transketolase	r5p_c + xu5p-D_c <=> g3p_c + s7p_c	(b2935 or b2465)	-60	60
TKT2	transketolase	e4p_c + xu5p-D_c <=> f6p_c + g3p_c	(b2935 or b2465)	-60	60
TPI	triose-phosphate isomerase	dhap_c <=> g3p_c	b3919	-60	60
TRDR	thioredoxin reductase (NADPH)	h_c + nadph_c + trdox_c <=> nadp_c + trdrd_c	((b3781 and b0888) or (b0888 and b2582))	0	60
TRPt2rpp	L-tryptophan reversible transport via proton symport (periplasm)	h_p + trp-L_p <=> h_c + trp-L_c	(b3161 or b3709 or b1473 or b0112)	-60	60
TRPtex	L-tryptophan transport via diffusion (extracellular to periplasm)	trp-L_e <=> trp-L_p	(b0241 or b0929 or b1377 or b2215)	-60	60
TRSARr	tartronate semialdehyde reductase	2h3oppan_c + h_c + nadh_c <=> glyc-R_c + nad_c	(b0509 or b3125)	-60	60
TYRt2rpp	L-tyrosine reversible transport via proton symport (periplasm)	h_p + tyr-L_p <=> h_c + tyr-L_c	(b1473 or b1907 or b0112 or b0576)	-60	60
TYRtex	L-tyrosine transport via diffusion (extracellular to periplasm)	tyr-L_e <=> tyr-L_p	(b0241 or b0929 or b1377 or b2215)	-60	60
VALt2rpp	L-valine reversible transport via proton symport (periplasm)	h_p + val-L_p <=> h_c + val-L_c	(b0401 or (b2683 and b2682))	-60	60
VALtex	L-valine transport via diffusion (extracellular to periplasm)	val-L_e <=> val-L_p	(b0241 or b0929 or b1377 or b2215)	-60	60
ZN2tpp	zinc transport in via permease (no H+)	zn2_p <=> zn2_c	b3040	0	60
ZNabcpp	zinc (Zn+2) transport via ABC system (periplasm)	atp_c + h2o_c + zn2_p <=> adp_c + h_c + pi_c + zn2_c	(b1857 and b1859 and b1858)	0	60
Zn2tex	zinc (Zn+2) transport via diffusion (extracellular to periplasm)	zn2_e <=> zn2_p	(b0241 or b0929 or b1377 or b2215)	-60	60
LMPD_1_10fthf_c		2 3pg_c + asp-L_c + 16 atp_c + co2_c + e4p_c + 3 glu-L_c + 10 h2o_c + 4 nad_c + 4 nh4_c + 2 pep_c + r5p_c <=> 10fthf_c + 12 adp_c + 2 akg_c + 4 amp_c + fum_c + gly_c + glyclt_c + 28 h_c + 4 nadh_c + 18 pi_c + 4 ppi_c + pyr_c		0	60
LMPD_2_10fthf_c		2 3pg_c + asp-L_c + 17 atp_c + co2_c + e4p_c + 3 glu-L_c + 10 h2o_c + 4 nad_c + 4 nh4_c + 2 pep_c + r5p_c <=> 10fthf_c + 14 adp_c + 2 akg_c + 3 amp_c + fum_c + gly_c + glyclt_c + 28 h_c + 4 nadh_c + 18 pi_c + 4 ppi_c + pyr_c		0	60
LMPD_3_10fthf_c		3 3pg_c + asp-L_c + 15 atp_c + co2_c + e4p_c + 4 glu-L_c + 11 h2o_c + 5 nad_c + nadp_c + 4 nh4_c + 2 pep_c + r5p_c <=> 10fthf_c + 11 adp_c + 3 akg_c + 4 amp_c + for_c + fum_c + 2 gly_c + glyclt_c + 31 h_c + 5 nadh_c + nadph_c + 18 pi_c + 4 ppi_c + pyr_c		0	60
LMPD_4_10fthf_c		3 3pg_c + asp-L_c + 16 atp_c + co2_c + e4p_c + 4 glu-L_c + 11 h2o_c + 5 nad_c + nadp_c + 4 nh4_c + 2 pep_c + r5p_c <=> 10fthf_c + 13 adp_c + 3 akg_c + 3 amp_c + for_c + fum_c + 2 gly_c + glyclt_c + 31 h_c + 5 nadh_c + nadph_c + 18 pi_c + 4 ppi_c + pyr_c		0	60
LMPD_5_2dmmql8_c		akg_c + 26 atp_c + e4p_c + 16 flxr_c + 8 g3p_c + 24 h_c + 8 nadh_c + 9 nadph_c + 2 pep_c + 7 pyr_c <=> 2dmmql8_c + 25 adp_c + amp_c + 10 co2_c + 16 flxso_c + 17 h2o_c + 8 nad_c + 9 nadp_c + 4 pi_c + 17 ppi_c		0	60
LMPD_6_2fe2s_c		2 3pg_c + 2 accoa_c + 4 atp_c + 2 fe2_c + 2 glu-L_c + 2 nad_c + 7 nadph_c + 2 so4_c + 2 trdrd_c <=> 2fe2s_c + 2 ac_c + 2 akg_c + 2 ala-L_c + 4 amp_c + 2 coa_c + h_c + 2 nadh_c + 7 nadp_c + 6 pi_c + 2 ppi_c + 2 trdox_c		0	60
LMPD_7_2fe2s_c		2 3pg_c + 2 accoa_c + 4 atp_c + 2 fe2_c + 2 glu-L_c + nad_c + 6 nadph_c + 2 so4_c + 2 trdrd_c <=> 2fe2s_c + 2 ac_c + 2 akg_c + 2 ala-L_c + 4 amp_c + 2 coa_c + h_c + nadh_c + 6 nadp_c + 6 pi_c + 2 ppi_c + 2 trdox_c		0	60
LMPD_8_2fe2s_c		2 3pg_c + 2 accoa_c + 5 atp_c + 2 fe2_c + 2 glu-L_c + h2o_c + 2 nad_c + 7 nadph_c + 2 so4_c + 2 trdrd_c <=> 2fe2s_c + 2 ac_c + adp_c + 2 akg_c + 2 ala-L_c + 4 amp_c + 2 coa_c + 2 h_c + 2 nadh_c + 7 nadp_c + 7 pi_c + 2 ppi_c + 2 trdox_c		0	60
LMPD_9_2fe2s_c		2 3pg_c + 2 accoa_c + 5 atp_c + 2 fe2_c + 2 glu-L_c + h2o_c + nad_c + 6 nadph_c + 2 so4_c + 2 trdrd_c <=> 2fe2s_c + 2 ac_c + adp_c + 2 akg_c + 2 ala-L_c + 4 amp_c + 2 coa_c + 2 h_c + nadh_c + 6 nadp_c + 7 pi_c + 2 ppi_c + 2 trdox_c		0	60
LMPD_10_2fe2s_c		2 3pg_c + 2 accoa_c + 6 atp_c + 2 fe2_c + 2 glu-L_c + 2 nad_c + 7 nadph_c + 2 so4_c + 2 trdrd_c <=> 2fe2s_c + 2 ac_c + 4 adp_c + 2 akg_c + 2 ala-L_c + 2 amp_c + 2 coa_c + h_c + 2 nadh_c + 7 nadp_c + 6 pi_c + 2 ppi_c + 2 trdox_c		0	60
LMPD_11_2fe2s_c		2 3pg_c + 2 accoa_c + 6 atp_c + 2 fe2_c + 2 glu-L_c + nad_c + 6 nadph_c + 2 so4_c + 2 trdrd_c <=> 2fe2s_c + 2 ac_c + 4 adp_c + 2 akg_c + 2 ala-L_c + 2 amp_c + 2 coa_c + h_c + nadh_c + 6 nadp_c + 6 pi_c + 2 ppi_c + 2 trdox_c		0	60
LMPD_12_2fe2s_c		2 3pg_c + 2 accoa_c + 7 atp_c + 2 fe2_c + 2 glu-L_c + h2o_c + 2 nad_c + 7 nadph_c + 2 so4_c + 2 trdrd_c <=> 2fe2s_c + 2 ac_c + 5 adp_c + 2 akg_c + 2 ala-L_c + 2 amp_c + 2 coa_c + 2 h_c + 2 nadh_c + 7 nadp_c + 7 pi_c + 2 ppi_c + 2 trdox_c		0	60
LMPD_13_2fe2s_c		2 3pg_c + 2 accoa_c + 7 atp_c + 2 fe2_c + 2 glu-L_c + h2o_c + nad_c + 6 nadph_c + 2 so4_c + 2 trdrd_c <=> 2fe2s_c + 2 ac_c + 5 adp_c + 2 akg_c + 2 ala-L_c + 2 amp_c + 2 coa_c + 2 h_c + nadh_c + 6 nadp_c + 7 pi_c + 2 ppi_c + 2 trdox_c		0	60
LMPD_14_4fe4s_c		4 3pg_c + 4 accoa_c + 10 atp_c + 4 fe2_c + 4 glu-L_c + 2 h2o_c + 4 nad_c + 15 nadph_c + 4 so4_c + 4 trdrd_c <=> 4fe4s_c + 4 ac_c + 2 adp_c + 4 akg_c + 4 ala-L_c + 8 amp_c + 4 coa_c + 5 h_c + 4 nadh_c + 15 nadp_c + 14 pi_c + 4 ppi_c + 4 trdox_c		0	60
LMPD_15_4fe4s_c		4 3pg_c + 4 accoa_c + 10 atp_c + 4 fe2_c + 4 glu-L_c + 2 h2o_c + nad_c + 12 nadph_c + 4 so4_c + 4 trdrd_c <=> 4fe4s_c + 4 ac_c + 2 adp_c + 4 akg_c + 4 ala-L_c + 8 amp_c + 4 coa_c + 5 h_c + nadh_c + 12 nadp_c + 14 pi_c + 4 ppi_c + 4 trdox_c		0	60
LMPD_16_4fe4s_c		4 3pg_c + 4 accoa_c + 12 atp_c + 4 fe2_c + 4 glu-L_c + 4 nad_c + 15 nadph_c + 4 so4_c + 4 trdrd_c <=> 4fe4s_c + 4 ac_c + 8 adp_c + 4 akg_c + 4 ala-L_c + 4 amp_c + 4 coa_c + 3 h_c + 4 nadh_c + 15 nadp_c + 12 pi_c + 4 ppi_c + 4 trdox_c		0	60
LMPD_17_4fe4s_c		4 3pg_c + 4 accoa_c + 12 atp_c + 4 fe2_c + 4 glu-L_c + nad_c + 12 nadph_c + 4 so4_c + 4 trdrd_c <=> 4fe4s_c + 4 ac_c + 8 adp_c + 4 akg_c + 4 ala-L_c + 4 amp_c + 4 coa_c + 3 h_c + nadh_c + 12 nadp_c + 12 pi_c + 4 ppi_c + 4 trdox_c		0	60
LMPD_18_4fe4s_c		4 3pg_c + 4 accoa_c + 14 atp_c + 4 fe2_c + 4 glu-L_c + 2 h2o_c + 4 nad_c + 15 nadph_c + 4 so4_c + 4 trdrd_c <=> 4fe4s_c + 4 ac_c + 10 adp_c + 4 akg_c + 4 ala-L_c + 4 amp_c + 4 coa_c + 5 h_c + 4 nadh_c + 15 nadp_c + 14 pi_c + 4 ppi_c + 4 trdox_c		0	60
LMPD_19_4fe4s_c		4 3pg_c + 4 accoa_c + 14 atp_c + 4 fe2_c + 4 glu-L_c + 2 h2o_c + nad_c + 12 nadph_c + 4 so4_c + 4 trdrd_c <=> 4fe4s_c + 4 ac_c + 10 adp_c + 4 akg_c + 4 ala-L_c + 4 amp_c + 4 coa_c + 5 h_c + nadh_c + 12 nadp_c + 14 pi_c + 4 ppi_c + 4 trdox_c		0	60
LMPD_20_4fe4s_c		4 3pg_c + 4 accoa_c + 8 atp_c + 4 fe2_c + 4 glu-L_c + 4 nad_c + 15 nadph_c + 4 so4_c + 4 trdrd_c <=> 4fe4s_c + 4 ac_c + 4 akg_c + 4 ala-L_c + 8 amp_c + 4 coa_c + 3 h_c + 4 nadh_c + 15 nadp_c + 12 pi_c + 4 ppi_c + 4 trdox_c		0	60
LMPD_21_4fe4s_c		4 3pg_c + 4 accoa_c + 8 atp_c + 4 fe2_c + 4 glu-L_c + nad_c + 12 nadph_c + 4 so4_c + 4 trdrd_c <=> 4fe4s_c + 4 ac_c + 4 akg_c + 4 ala-L_c + 8 amp_c + 4 coa_c + 3 h_c + nadh_c + 12 nadp_c + 12 pi_c + 4 ppi_c + 4 trdox_c		0	60
LMPD_22_5mthf_c		3pg_c + asp-L_c + 17 atp_c + co2_c + e4p_c + for_c + 2 glu-L_c + 8 h2o_c + 2 nad_c + 2 nadph_c + 4 nh4_c + 2 pep_c + r5p_c <=> 5mthf_c + 13 adp_c + akg_c + 4 amp_c + fum_c + glyclt_c + 23 h_c + 2 nadh_c + 2 nadp_c + 18 pi_c + 4 ppi_c + pyr_c		0	60
LMPD_23_5mthf_c		3pg_c + asp-L_c + 18 atp_c + co2_c + e4p_c + for_c + 2 glu-L_c + 8 h2o_c + 2 nad_c + 2 nadph_c + 4 nh4_c + 2 pep_c + r5p_c <=> 5mthf_c + 15 adp_c + akg_c + 3 amp_c + fum_c + glyclt_c + 23 h_c + 2 nadh_c + 2 nadp_c + 18 pi_c + 4 ppi_c + pyr_c		0	60
LMPD_24_accoa_c		2 3pg_c + accoa_c + 3 asp-L_c + 18 atp_c + 2 for_c + 2 glu-L_c + 2 h2o_c + 2 nad_c + 5 nadph_c + 2 nh4_c + 2 pyr_c + r5p_c + so4_c + trdrd_c <=> ac_c + 12 adp_c + 2 akg_c + 6 amp_c + 2 co2_c + 2 coa_c + 2 fum_c + 9 h_c + 2 nadh_c + 5 nadp_c + 14 pi_c + 5 ppi_c + trdox_c		0	60
LMPD_25_accoa_c		2 3pg_c + accoa_c + 3 asp-L_c + 20 atp_c + 2 for_c + 2 glu-L_c + 2 h2o_c + 2 nad_c + 5 nadph_c + 2 nh4_c + 2 pyr_c + r5p_c + so4_c + trdrd_c <=> ac_c + 16 adp_c + 2 akg_c + 4 amp_c + 2 co2_c + 2 coa_c + 2 fum_c + 9 h_c + 2 nadh_c + 5 nadp_c + 14 pi_c + 5 ppi_c + trdox_c		0	60
LMPD_26_adocbl_c		2 3pg_c + 2 asp-L_c + 10 atp_c + co2_c + 2 glu-L_c + 5 h2o_c + 2 nad_c + 2 nadp_c + 2 nh4_c + r5p_c + cbl1_p <=> adocbl_c + 7 adp_c + 2 akg_c + 3 amp_c + 2 fum_c + gly_c + 18 h_c + 2 nadh_c + 2 nadph_c + 11 pi_c + ppi_c + pppi_c		0	60
LMPD_27_adocbl_c		2 3pg_c + 2 asp-L_c + 11 atp_c + co2_c + 2 glu-L_c + 5 h2o_c + 2 nad_c + 2 nadp_c + 2 nh4_c + r5p_c + cbl1_p <=> adocbl_c + 9 adp_c + 2 akg_c + 2 amp_c + 2 fum_c + gly_c + 18 h_c + 2 nadh_c + 2 nadph_c + 11 pi_c + ppi_c + pppi_c		0	60
LMPD_28_adocbl_c		3pg_c + 2 asp-L_c + 11 atp_c + co2_c + for_c + glu-L_c + 4 h2o_c + nad_c + nadp_c + 2 nh4_c + r5p_c + cbl1_p <=> adocbl_c + 8 adp_c + akg_c + 3 amp_c + 2 fum_c + 15 h_c + nadh_c + nadph_c + 11 pi_c + ppi_c + pppi_c		0	60
LMPD_29_adocbl_c		3pg_c + 2 asp-L_c + 12 atp_c + co2_c + for_c + glu-L_c + 4 h2o_c + nad_c + nadp_c + 2 nh4_c + r5p_c + cbl1_p <=> adocbl_c + 10 adp_c + akg_c + 2 amp_c + 2 fum_c + 15 h_c + nadh_c + nadph_c + 11 pi_c + ppi_c + pppi_c		0	60
LMPD_30_ala-L_c		glu-L_c + pyr_c <=> akg_c + ala-L_c		0	60
LMPD_31_amet_c		2 3pg_c + accoa_c + 3 asp-L_c + 14 atp_c + co2_c + 2 for_c + 2 glu-L_c + 4 h2o_c + nad_c + 5 nadph_c + nh4_c + r5p_c + so4_c + succoa_c + trdrd_c <=> ac_c + 9 adp_c + 2 akg_c + amet_c + 5 amp_c + 2 coa_c + 2 fum_c + 12 h_c + nadh_c + 5 nadp_c + 16 pi_c + 3 ppi_c + pyr_c + succ_c + trdox_c		0	60
LMPD_32_amet_c		2 3pg_c + accoa_c + 3 asp-L_c + 16 atp_c + co2_c + 2 for_c + 2 glu-L_c + 4 h2o_c + nad_c + 5 nadph_c + nh4_c + r5p_c + so4_c + succoa_c + trdrd_c <=> ac_c + 13 adp_c + 2 akg_c + amet_c + 3 amp_c + 2 coa_c + 2 fum_c + 12 h_c + nadh_c + 5 nadp_c + 16 pi_c + 3 ppi_c + pyr_c + succ_c + trdox_c		0	60
LMPD_33_arg-L_c		accoa_c + asp-L_c + 3 atp_c + co2_c + 2 glu-L_c + h2o_c + nadph_c + nh4_c <=> ac_c + 2 adp_c + akg_c + amp_c + arg-L_c + coa_c + fum_c + 3 h_c + nadp_c + 2 pi_c + ppi_c		0	60
LMPD_34_asn-L_c		asp-L_c + atp_c + nh4_c <=> amp_c + asn-L_c + ppi_c		0	60
LMPD_35_bmocogdp_c		12 3pg_c + 4 accoa_c + 4 asp-L_c + 58 atp_c + 4 co2_c + 12 glu-L_c + 25 h2o_c + mobd_c + 12 nad_c + 4 nadph_c + 12 nh4_c + 4 r5p_c + 4 so4_c + 4 trdrd_c <=> 4 ac_c + 32 adp_c + 12 akg_c + 4 ala-L_c + 26 amp_c + bmocogdp_c + 4 coa_c + 4 fum_c + 4 gly_c + 76 h_c + 12 nadh_c + 4 nadp_c + 52 pi_c + 22 ppi_c + 4 trdox_c		0	60
LMPD_36_bmocogdp_c		12 3pg_c + 4 accoa_c + 4 asp-L_c + 66 atp_c + 4 co2_c + 12 glu-L_c + 25 h2o_c + mobd_c + 12 nad_c + 4 nadph_c + 12 nh4_c + 4 r5p_c + 4 so4_c + 4 trdrd_c <=> 4 ac_c + 48 adp_c + 12 akg_c + 4 ala-L_c + 18 amp_c + bmocogdp_c + 4 coa_c + 4 fum_c + 4 gly_c + 76 h_c + 12 nadh_c + 4 nadp_c + 52 pi_c + 22 ppi_c + 4 trdox_c		0	60
LMPD_37_bmocogdp_c		8 3pg_c + 4 accoa_c + 4 asp-L_c + 62 atp_c + 4 co2_c + 4 for_c + 8 glu-L_c + 21 h2o_c + mobd_c + 8 nad_c + 8 nadph_c + 12 nh4_c + 4 r5p_c + 4 so4_c + 4 trdrd_c <=> 4 ac_c + 36 adp_c + 8 akg_c + 4 ala-L_c + 26 amp_c + bmocogdp_c + 4 coa_c + 4 fum_c + 64 h_c + 8 nadh_c + 8 nadp_c + 52 pi_c + 22 ppi_c + 4 trdox_c		0	60
LMPD_38_bmocogdp_c		8 3pg_c + 4 accoa_c + 4 asp-L_c + 70 atp_c + 4 co2_c + 4 for_c + 8 glu-L_c + 21 h2o_c + mobd_c + 8 nad_c + 8 nadph_c + 12 nh4_c + 4 r5p_c + 4 so4_c + 4 trdrd_c <=> 4 ac_c + 52 adp_c + 8 akg_c + 4 ala-L_c + 18 amp_c + bmocogdp_c + 4 coa_c + 4 fum_c + 64 h_c + 8 nadh_c + 8 nadp_c + 52 pi_c + 22 ppi_c + 4 trdox_c		0	60
LMPD_39_btn_c		4 3pg_c + 5 accoa_c + 3 asp-L_c + 24 atp_c + 2 co2_c + 2 for_c + 4 glu-L_c + 11 h2o_c + 2 nad_c + 12 nadph_c + nh4_c + 3 r5p_c + 2 so4_c + succoa_c + 2 trdrd_c <=> 5drib_c + 2 ac_c + 13 adp_c + 4 akg_c + amob_c + 11 amp_c + btn_c + 6 coa_c + 2 fum_c + gly_c + 17 h_c + mththf_c + 2 nadh_c + 12 nadp_c + 26 pi_c + 8 ppi_c + pyr_c + succ_c + 2 trdox_c + meoh_p		0	60
LMPD_40_btn_c		4 3pg_c + 5 accoa_c + 3 asp-L_c + 25 atp_c + 2 co2_c + 2 for_c + 4 glu-L_c + 12 h2o_c + 2 nad_c + 12 nadph_c + nh4_c + 3 r5p_c + 2 so4_c + succoa_c + 2 trdrd_c <=> 5drib_c + 2 ac_c + 14 adp_c + 4 akg_c + amob_c + 11 amp_c + btn_c + 6 coa_c + 2 fum_c + gly_c + 18 h_c + mththf_c + 2 nadh_c + 12 nadp_c + 27 pi_c + 8 ppi_c + pyr_c + succ_c + 2 trdox_c + meoh_p		0	60
LMPD_41_btn_c		4 3pg_c + 5 accoa_c + 3 asp-L_c + 27 atp_c + 2 co2_c + 2 for_c + 4 glu-L_c + 11 h2o_c + 2 nad_c + 12 nadph_c + nh4_c + 3 r5p_c + 2 so4_c + succoa_c + 2 trdrd_c <=> 5drib_c + 2 ac_c + 19 adp_c + 4 akg_c + amob_c + 8 amp_c + btn_c + 6 coa_c + 2 fum_c + gly_c + 17 h_c + mththf_c + 2 nadh_c + 12 nadp_c + 26 pi_c + 8 ppi_c + pyr_c + succ_c + 2 trdox_c + meoh_p		0	60
LMPD_42_btn_c		4 3pg_c + 5 accoa_c + 3 asp-L_c + 28 atp_c + 2 co2_c + 2 for_c + 4 glu-L_c + 12 h2o_c + 2 nad_c + 12 nadph_c + nh4_c + 3 r5p_c + 2 so4_c + succoa_c + 2 trdrd_c <=> 5drib_c + 2 ac_c + 20 adp_c + 4 akg_c + amob_c + 8 amp_c + btn_c + 6 coa_c + 2 fum_c + gly_c + 18 h_c + mththf_c + 2 nadh_c + 12 nadp_c + 27 pi_c + 8 ppi_c + pyr_c + succ_c + 2 trdox_c + meoh_p		0	60
LMPD_43_btn_c		6 3pg_c + 6 accoa_c + 8 asp-L_c + 45 atp_c + 4 co2_c + 6 for_c + 6 glu-L_c + 16 h2o_c + 3 nad_c + 17 nadph_c + 4 nh4_c + 3 r5p_c + 3 so4_c + 2 succoa_c + 3 trdrd_c <=> 5drib_c + 3 ac_c + 30 adp_c + 6 akg_c + amob_c + 15 amp_c + btn_c + 8 coa_c + 6 fum_c + 39 h_c + met-L_c + mththf_c + 3 nadh_c + 17 nadp_c + 51 pi_c + 9 ppi_c + 2 pyr_c + 2 succ_c + 3 trdox_c + 2 ade_p + 2 h_p + meoh_p		0	60
LMPD_44_btn_c		6 3pg_c + 6 accoa_c + 8 asp-L_c + 46 atp_c + 4 co2_c + 6 for_c + 6 glu-L_c + 17 h2o_c + 3 nad_c + 17 nadph_c + 4 nh4_c + 3 r5p_c + 3 so4_c + 2 succoa_c + 3 trdrd_c <=> 5drib_c + 3 ac_c + 31 adp_c + 6 akg_c + amob_c + 15 amp_c + btn_c + 8 coa_c + 6 fum_c + 40 h_c + met-L_c + mththf_c + 3 nadh_c + 17 nadp_c + 52 pi_c + 9 ppi_c + 2 pyr_c + 2 succ_c + 3 trdox_c + 2 ade_p + 2 h_p + meoh_p		0	60
LMPD_45_btn_c		6 3pg_c + 6 accoa_c + 8 asp-L_c + 51 atp_c + 4 co2_c + 6 for_c + 6 glu-L_c + 16 h2o_c + 3 nad_c + 17 nadph_c + 4 nh4_c + 3 r5p_c + 3 so4_c + 2 succoa_c + 3 trdrd_c <=> 5drib_c + 3 ac_c + 42 adp_c + 6 akg_c + amob_c + 9 amp_c + btn_c + 8 coa_c + 6 fum_c + 39 h_c + 1 met-L_c + mththf_c + 3 nadh_c + 17 nadp_c + 51 pi_c + 9 ppi_c + 2 pyr_c + 2 succ_c + 3 trdox_c + 2 ade_p + 2 h_p + meoh_p		0	60
LMPD_46_btn_c		6 3pg_c + 6 accoa_c + 8 asp-L_c + 51 atp_c + 4 co2_c + 6 for_c + 6 glu-L_c + 16 h2o_c + 3 nad_c + 17 nadph_c + 4 nh4_c + 3 r5p_c + 3 so4_c + 2 succoa_c + 3 trdrd_c <=> 5drib_c + 3 ac_c + 42 adp_c + 6 akg_c + amob_c + 9 amp_c + btn_c + 8 coa_c + 6 fum_c + 39 h_c + met-L_c + mththf_c + 3 nadh_c + 17 nadp_c + 51 pi_c + 9 ppi_c + 2 pyr_c + 2 succ_c + 3 trdox_c + 2 ade_p + 2 h_p + meoh_p		0	60
LMPD_47_btn_c		6 3pg_c + 6 accoa_c + 8 asp-L_c + 52 atp_c + 4 co2_c + 6 for_c + 6 glu-L_c + 17 h2o_c + 3 nad_c + 17 nadph_c + 4 nh4_c + 3 r5p_c + 3 so4_c + 2 succoa_c + 3 trdrd_c <=> 5drib_c + 3 ac_c + 43 adp_c + 6 akg_c + amob_c + 9 amp_c + btn_c + 8 coa_c + 6 fum_c + 40 h_c + met-L_c + mththf_c + 3 nadh_c + 17 nadp_c + 52 pi_c + 9 ppi_c + 2 pyr_c + 2 succ_c + 3 trdox_c + 2 ade_p + 2 h_p + meoh_p		0	60
LMPD_48_ca2_c		3pg_c + accoa_c + 3 atp_c + 2 glu-L_c + 3 h2o_c + nad_c + gthrd_p + h2o_p <=> 3 adp_c + akg_c + coa_c + gthrd_c + 5 h_c + nadh_c + 4 pi_c + acser_p + glu-L_p		0	60
LMPD_49_ca2_c		3pg_c + accoa_c + 3 atp_c + 2 glu-L_c + 4 h2o_c + nad_c + gthrd_p + h2o_p <=> ac_c + 3 adp_c + akg_c + coa_c + gthrd_c + 6 h_c + nadh_c + nh4_c + 4 pi_c + pyr_c + glu-L_p		0	60
LMPD_50_ca2_c		3 atp_c + glu-L_c + 2 h2o_c + gthrd_p + h2o_p <=> 3 adp_c + gthrd_c + 3 h_c + 3 pi_c + glu-L_p		0	60
LMPD_51_chor_c		atp_c + e4p_c + nadph_c + 2 pep_c <=> adp_c + chor_c + 3 h_c + nadp_c + 4 pi_c		0	60
LMPD_52_clpn160_p		32 accoa_c + 32 atp_c + 4 glyc3p_c + 26 h_c + 2 h2o_c + 12 nadh_c + 44 nadph_c + 2 pg160_p <=> 32 adp_c + 32 coa_c + 12 nad_c + 44 nadp_c + 2 pg160_c + 30 pi_c + 2 ppi_c + clpn160_p + glyc_p		0	60
LMPD_53_clpn160_p		32 accoa_c + 32 atp_c + 4 glyc3p_c + 26 h_c + 2 h2o_c + 16 nadh_c + 40 nadph_c + 2 pg160_p <=> 32 adp_c + 32 coa_c + 16 nad_c + 40 nadp_c + 2 pg160_c + 30 pi_c + 2 ppi_c + clpn160_p + glyc_p		0	60
LMPD_54_clpn160_p		32 accoa_c + 32 atp_c + 4 glyc3p_c + 26 h_c + 2 h2o_c + 20 nadh_c + 36 nadph_c + 2 pg160_p <=> 32 adp_c + 32 coa_c + 20 nad_c + 36 nadp_c + 2 pg160_c + 30 pi_c + 2 ppi_c + clpn160_p + glyc_p		0	60
LMPD_55_clpn160_p		32 accoa_c + 32 atp_c + 4 glyc3p_c + 26 h_c + 2 h2o_c + 24 nadh_c + 32 nadph_c + 2 pg160_p <=> 32 adp_c + 32 coa_c + 24 nad_c + 32 nadp_c + 2 pg160_c + 30 pi_c + 2 ppi_c + clpn160_p + glyc_p		0	60
LMPD_56_clpn160_p		32 accoa_c + 32 atp_c + 4 glyc3p_c + 26 h_c + 2 h2o_c + 28 nadh_c + 28 nadph_c + 2 pg160_p <=> 32 adp_c + 32 coa_c + 28 nad_c + 28 nadp_c + 2 pg160_c + 30 pi_c + 2 ppi_c + clpn160_p + glyc_p		0	60
LMPD_57_clpn160_p		32 accoa_c + 32 atp_c + 4 glyc3p_c + 26 h_c + 2 h2o_c + 4 nadh_c + 52 nadph_c + 2 pg160_p <=> 32 adp_c + 32 coa_c + 4 nad_c + 52 nadp_c + 2 pg160_c + 30 pi_c + 2 ppi_c + clpn160_p + glyc_p		0	60
LMPD_58_clpn160_p		32 accoa_c + 32 atp_c + 4 glyc3p_c + 26 h_c + 2 h2o_c + 56 nadph_c + 2 pg160_p <=> 32 adp_c + 32 coa_c + 56 nadp_c + 2 pg160_c + 30 pi_c + 2 ppi_c + clpn160_p + glyc_p		0	60
LMPD_59_clpn160_p		32 accoa_c + 32 atp_c + 4 glyc3p_c + 26 h_c + 2 h2o_c + 8 nadh_c + 48 nadph_c + 2 pg160_p <=> 32 adp_c + 32 coa_c + 8 nad_c + 48 nadp_c + 2 pg160_c + 30 pi_c + 2 ppi_c + clpn160_p + glyc_p		0	60
LMPD_60_clpn160_p		32 accoa_c + 8 atp_c + 4 glyc3p_c + 54 h_c + 28 nadh_c + 28 nadph_c + 2 pg160_p <=> 4 adp_c + 4 amp_c + 32 coa_c + 22 h2o_c + 28 nad_c + 28 nadp_c + 2 pg160_c + 2 pi_c + 6 ppi_c + clpn160_p + glyc_p		0	60
LMPD_61_clpn160_p		32 accoa_c + 8 atp_c + 4 glyc3p_c + 54 h_c + 56 nadh_c + 2 pg160_p <=> 4 adp_c + 4 amp_c + 32 coa_c + 22 h2o_c + 56 nad_c + 2 pg160_c + 2 pi_c + 6 ppi_c + clpn160_p + glyc_p		0	60
LMPD_62_clpn161_p		32 accoa_c + 32 atp_c + 4 glyc3p_c + 22 h_c + 2 h2o_c + 12 nadh_c + 40 nadph_c + 2 pg161_p <=> 32 adp_c + 32 coa_c + 12 nad_c + 40 nadp_c + 2 pg161_c + 30 pi_c + 2 ppi_c + clpn161_p + glyc_p		0	60
LMPD_63_clpn161_p		32 accoa_c + 32 atp_c + 4 glyc3p_c + 22 h_c + 2 h2o_c + 16 nadh_c + 36 nadph_c + 2 pg161_p <=> 32 adp_c + 32 coa_c + 16 nad_c + 36 nadp_c + 2 pg161_c + 30 pi_c + 2 ppi_c + clpn161_p + glyc_p		0	60
LMPD_64_clpn161_p		32 accoa_c + 32 atp_c + 4 glyc3p_c + 22 h_c + 2 h2o_c + 20 nadh_c + 32 nadph_c + 2 pg161_p <=> 32 adp_c + 32 coa_c + 20 nad_c + 32 nadp_c + 2 pg161_c + 30 pi_c + 2 ppi_c + clpn161_p + glyc_p		0	60
LMPD_65_clpn161_p		32 accoa_c + 32 atp_c + 4 glyc3p_c + 22 h_c + 2 h2o_c + 24 nadh_c + 28 nadph_c + 2 pg161_p <=> 32 adp_c + 32 coa_c + 24 nad_c + 28 nadp_c + 2 pg161_c + 30 pi_c + 2 ppi_c + clpn161_p + glyc_p		0	60
LMPD_66_clpn161_p		32 accoa_c + 32 atp_c + 4 glyc3p_c + 22 h_c + 2 h2o_c + 4 nadh_c + 48 nadph_c + 2 pg161_p <=> 32 adp_c + 32 coa_c + 4 nad_c + 48 nadp_c + 2 pg161_c + 30 pi_c + 2 ppi_c + clpn161_p + glyc_p		0	60
LMPD_67_clpn161_p		32 accoa_c + 32 atp_c + 4 glyc3p_c + 22 h_c + 2 h2o_c + 52 nadph_c + 2 pg161_p <=> 32 adp_c + 32 coa_c + 52 nadp_c + 2 pg161_c + 30 pi_c + 2 ppi_c + clpn161_p + glyc_p		0	60
LMPD_68_clpn161_p		32 accoa_c + 32 atp_c + 4 glyc3p_c + 22 h_c + 2 h2o_c + 8 nadh_c + 44 nadph_c + 2 pg161_p <=> 32 adp_c + 32 coa_c + 8 nad_c + 44 nadp_c + 2 pg161_c + 30 pi_c + 2 ppi_c + clpn161_p + glyc_p		0	60
LMPD_69_clpn181_p		36 accoa_c + 36 atp_c + 4 glyc3p_c + 26 h_c + 2 h2o_c + 12 nadh_c + 48 nadph_c + 2 pg181_p <=> 36 adp_c + 36 coa_c + 12 nad_c + 48 nadp_c + 2 pg181_c + 34 pi_c + 2 ppi_c + clpn181_p + glyc_p		0	60
LMPD_70_clpn181_p		36 accoa_c + 36 atp_c + 4 glyc3p_c + 26 h_c + 2 h2o_c + 16 nadh_c + 44 nadph_c + 2 pg181_p <=> 36 adp_c + 36 coa_c + 16 nad_c + 44 nadp_c + 2 pg181_c + 34 pi_c + 2 ppi_c + clpn181_p + glyc_p		0	60
LMPD_71_clpn181_p		36 accoa_c + 36 atp_c + 4 glyc3p_c + 26 h_c + 2 h2o_c + 20 nadh_c + 40 nadph_c + 2 pg181_p <=> 36 adp_c + 36 coa_c + 20 nad_c + 40 nadp_c + 2 pg181_c + 34 pi_c + 2 ppi_c + clpn181_p + glyc_p		0	60
LMPD_72_clpn181_p		36 accoa_c + 36 atp_c + 4 glyc3p_c + 26 h_c + 2 h2o_c + 24 nadh_c + 36 nadph_c + 2 pg181_p <=> 36 adp_c + 36 coa_c + 24 nad_c + 36 nadp_c + 2 pg181_c + 34 pi_c + 2 ppi_c + clpn181_p + glyc_p		0	60
LMPD_73_clpn181_p		36 accoa_c + 36 atp_c + 4 glyc3p_c + 26 h_c + 2 h2o_c + 28 nadh_c + 32 nadph_c + 2 pg181_p <=> 36 adp_c + 36 coa_c + 28 nad_c + 32 nadp_c + 2 pg181_c + 34 pi_c + 2 ppi_c + clpn181_p + glyc_p		0	60
LMPD_74_clpn181_p		36 accoa_c + 36 atp_c + 4 glyc3p_c + 26 h_c + 2 h2o_c + 4 nadh_c + 56 nadph_c + 2 pg181_p <=> 36 adp_c + 36 coa_c + 4 nad_c + 56 nadp_c + 2 pg181_c + 34 pi_c + 2 ppi_c + clpn181_p + glyc_p		0	60
LMPD_75_clpn181_p		36 accoa_c + 36 atp_c + 4 glyc3p_c + 26 h_c + 2 h2o_c + 60 nadph_c + 2 pg181_p <=> 36 adp_c + 36 coa_c + 60 nadp_c + 2 pg181_c + 34 pi_c + 2 ppi_c + clpn181_p + glyc_p		0	60
LMPD_76_clpn181_p		36 accoa_c + 36 atp_c + 4 glyc3p_c + 26 h_c + 2 h2o_c + 8 nadh_c + 52 nadph_c + 2 pg181_p <=> 36 adp_c + 36 coa_c + 8 nad_c + 52 nadp_c + 2 pg181_c + 34 pi_c + 2 ppi_c + clpn181_p + glyc_p		0	60
LMPD_77_clpn181_p		36 accoa_c + 8 atp_c + 4 glyc3p_c + 54 h_c + 32 nadh_c + 28 nadph_c + 2 pg181_p <=> 4 adp_c + 4 amp_c + 36 coa_c + 26 h2o_c + 32 nad_c + 28 nadp_c + 2 pg181_c + 2 pi_c + 6 ppi_c + clpn181_p + glyc_p		0	60
LMPD_78_clpn181_p		36 accoa_c + 8 atp_c + 4 glyc3p_c + 54 h_c + 60 nadh_c + 2 pg181_p <=> 4 adp_c + 4 amp_c + 36 coa_c + 26 h2o_c + 60 nad_c + 2 pg181_c + 2 pi_c + 6 ppi_c + clpn181_p + glyc_p		0	60
LMPD_79_colipa_e		43 accoa_c + 62 atp_c + 2 f6p_c + 5 g1p_c + 16 h_c + 16 h2o_c + 12 nadh_c + 55 nadph_c + 2 nh4_c + 3 pep_c + 3 ru5p-D_c + 4 s7p_c <=> 2 ac_c + 62 adp_c + 43 coa_c + colipa_c + 12 nad_c + 55 nadp_c + 47 pi_c + 14 ppi_c		0	60
LMPD_80_colipa_e		43 accoa_c + 62 atp_c + 2 f6p_c + 5 g1p_c + 16 h_c + 16 h2o_c + 13 nadh_c + 54 nadph_c + 2 nh4_c + 3 pep_c + 3 ru5p-D_c + 4 s7p_c <=> 2 ac_c + 62 adp_c + 43 coa_c + colipa_c + 13 nad_c + 54 nadp_c + 47 pi_c + 14 ppi_c		0	60
LMPD_81_colipa_e		43 accoa_c + 62 atp_c + 2 f6p_c + 5 g1p_c + 16 h_c + 16 h2o_c + 18 nadh_c + 49 nadph_c + 2 nh4_c + 3 pep_c + 3 ru5p-D_c + 4 s7p_c <=> 2 ac_c + 62 adp_c + 43 coa_c + colipa_c + 18 nad_c + 49 nadp_c + 47 pi_c + 14 ppi_c		0	60
LMPD_82_colipa_e		43 accoa_c + 62 atp_c + 2 f6p_c + 5 g1p_c + 16 h_c + 16 h2o_c + 19 nadh_c + 48 nadph_c + 2 nh4_c + 3 pep_c + 3 ru5p-D_c + 4 s7p_c <=> 2 ac_c + 62 adp_c + 43 coa_c + colipa_c + 19 nad_c + 48 nadp_c + 47 pi_c + 14 ppi_c		0	60
LMPD_83_colipa_e		43 accoa_c + 62 atp_c + 2 f6p_c + 5 g1p_c + 16 h_c + 16 h2o_c + 24 nadh_c + 43 nadph_c + 2 nh4_c + 3 pep_c + 3 ru5p-D_c + 4 s7p_c <=> 2 ac_c + 62 adp_c + 43 coa_c + colipa_c + 24 nad_c + 43 nadp_c + 47 pi_c + 14 ppi_c		0	60
LMPD_84_colipa_e		43 accoa_c + 62 atp_c + 2 f6p_c + 5 g1p_c + 16 h_c + 16 h2o_c + 25 nadh_c + 42 nadph_c + 2 nh4_c + 3 pep_c + 3 ru5p-D_c + 4 s7p_c <=> 2 ac_c + 62 adp_c + 43 coa_c + colipa_c + 25 nad_c + 42 nadp_c + 47 pi_c + 14 ppi_c		0	60
LMPD_85_colipa_e		43 accoa_c + 62 atp_c + 2 f6p_c + 5 g1p_c + 16 h_c + 16 h2o_c + 30 nadh_c + 37 nadph_c + 2 nh4_c + 3 pep_c + 3 ru5p-D_c + 4 s7p_c <=> 2 ac_c + 62 adp_c + 43 coa_c + colipa_c + 30 nad_c + 37 nadp_c + 47 pi_c + 14 ppi_c		0	60
LMPD_86_colipa_e		43 accoa_c + 62 atp_c + 2 f6p_c + 5 g1p_c + 16 h_c + 16 h2o_c + 31 nadh_c + 36 nadph_c + 2 nh4_c + 3 pep_c + 3 ru5p-D_c + 4 s7p_c <=> 2 ac_c + 62 adp_c + 43 coa_c + colipa_c + 31 nad_c + 36 nadp_c + 47 pi_c + 14 ppi_c		0	60
LMPD_87_colipa_e		43 accoa_c + 62 atp_c + 2 f6p_c + 5 g1p_c + 16 h_c + 16 h2o_c + 6 nadh_c + 61 nadph_c + 2 nh4_c + 3 pep_c + 3 ru5p-D_c + 4 s7p_c <=> 2 ac_c + 62 adp_c + 43 coa_c + colipa_c + 6 nad_c + 61 nadp_c + 47 pi_c + 14 ppi_c		0	60
LMPD_88_colipa_e		43 accoa_c + 62 atp_c + 2 f6p_c + 5 g1p_c + 16 h_c + 16 h2o_c + 67 nadph_c + 2 nh4_c + 3 pep_c + 3 ru5p-D_c + 4 s7p_c <=> 2 ac_c + 62 adp_c + 43 coa_c + colipa_c + 67 nadp_c + 47 pi_c + 14 ppi_c		0	60
LMPD_89_colipa_e		43 accoa_c + 62 atp_c + 2 f6p_c + 5 g1p_c + 16 h_c + 16 h2o_c + 7 nadh_c + 60 nadph_c + 2 nh4_c + 3 pep_c + 3 ru5p-D_c + 4 s7p_c <=> 2 ac_c + 62 adp_c + 43 coa_c + colipa_c + 7 nad_c + 60 nadp_c + 47 pi_c + 14 ppi_c		0	60
LMPD_90_colipa_e		43 accoa_c + 62 atp_c + 2 f6p_c + 5 g1p_c + 16 h_c + 16 h2o_c + nadh_c + 66 nadph_c + 2 nh4_c + 3 pep_c + 3 ru5p-D_c + 4 s7p_c <=> 2 ac_c + 62 adp_c + 43 coa_c + colipa_c + nad_c + 66 nadp_c + 47 pi_c + 14 ppi_c		0	60
LMPD_91_ctp_c		asp-L_c + 6 atp_c + 2 nh4_c + orot_c + r5p_c <=> 5 adp_c + amp_c + ctp_c + dhor-S_c + 4 h_c + 3 pi_c + ppi_c		0	60
LMPD_92_cys-L_c		3pg_c + accoa_c + 2 atp_c + glu-L_c + nad_c + 3 nadph_c + so4_c + trdrd_c <=> ac_c + akg_c + 2 amp_c + coa_c + cys-L_c + nadh_c + 3 nadp_c + 3 pi_c + ppi_c + trdox_c		0	60
LMPD_93_cys-L_c		3pg_c + accoa_c + 3 atp_c + glu-L_c + nad_c + 3 nadph_c + so4_c + trdrd_c <=> ac_c + 2 adp_c + akg_c + amp_c + coa_c + cys-L_c + nadh_c + 3 nadp_c + 3 pi_c + ppi_c + trdox_c		0	60
LMPD_94_datp_c		2 3pg_c + 2 asp-L_c + 10 atp_c + co2_c + 2 flxr_c + 2 glu-L_c + 3 h2o_c + 2 nad_c + 2 nadp_c + 2 nh4_c + r5p_c <=> 8 adp_c + 2 akg_c + 2 amp_c + datp_c + 2 flxso_c + 2 fum_c + gly_c + 18 h_c + 2 nadh_c + 2 nadph_c + 10 pi_c + ppi_c		0	60
LMPD_95_datp_c		2 3pg_c + 2 asp-L_c + 9 atp_c + co2_c + 2 flxr_c + 2 glu-L_c + 3 h2o_c + 2 nad_c + 2 nadp_c + 2 nh4_c + r5p_c <=> 6 adp_c + 2 akg_c + 3 amp_c + datp_c + 2 flxso_c + 2 fum_c + gly_c + 18 h_c + 2 nadh_c + 2 nadph_c + 10 pi_c + ppi_c		0	60
LMPD_96_datp_c		3pg_c + 2 asp-L_c + 10 atp_c + co2_c + 2 flxr_c + for_c + glu-L_c + 2 h2o_c + nad_c + nadp_c + 2 nh4_c + r5p_c <=> 7 adp_c + akg_c + 3 amp_c + datp_c + 2 flxso_c + 2 fum_c + 15 h_c + nadh_c + nadph_c + 10 pi_c + ppi_c		0	60
LMPD_97_datp_c		3pg_c + 2 asp-L_c + 11 atp_c + co2_c + 2 flxr_c + for_c + glu-L_c + 2 h2o_c + nad_c + nadp_c + 2 nh4_c + r5p_c <=> 9 adp_c + akg_c + 2 amp_c + datp_c + 2 flxso_c + 2 fum_c + 15 h_c + nadh_c + nadph_c + 10 pi_c + ppi_c		0	60
LMPD_98_dctp_c		asp-L_c + 6 atp_c + 2 flxr_c + 2 nh4_c + orot_c + r5p_c <=> 5 adp_c + amp_c + dctp_c + dhor-S_c + 2 flxso_c + 4 h_c + h2o_c + 3 pi_c + ppi_c		0	60
LMPD_99_dgtp_c		2 3pg_c + asp-L_c + 11 atp_c + co2_c + 2 flxr_c + 2 glu-L_c + 5 h2o_c + 3 nad_c + 2 nadp_c + 3 nh4_c + r5p_c <=> 8 adp_c + 2 akg_c + 3 amp_c + dgtp_c + 2 flxso_c + fum_c + gly_c + 19 h_c + 3 nadh_c + 2 nadph_c + 10 pi_c + 2 ppi_c		0	60
LMPD_100_dgtp_c		2 3pg_c + asp-L_c + 12 atp_c + co2_c + 2 flxr_c + 2 glu-L_c + 5 h2o_c + 3 nad_c + 2 nadp_c + 3 nh4_c + r5p_c <=> 10 adp_c + 2 akg_c + 2 amp_c + dgtp_c + 2 flxso_c + fum_c + gly_c + 19 h_c + 3 nadh_c + 2 nadph_c + 10 pi_c + 2 ppi_c		0	60
LMPD_101_dgtp_c		2 3pg_c + asp-L_c + 12 atp_c + co2_c + 2 glu-L_c + 5 h2o_c + 3 nad_c + 2 nadp_c + 3 nh4_c + r5p_c + trdrd_c <=> 10 adp_c + 2 akg_c + 2 amp_c + dgtp_c + fum_c + gly_c + 19 h_c + 3 nadh_c + 2 nadph_c + 10 pi_c + 2 ppi_c + trdox_c		0	60
LMPD_102_dgtp_c		3pg_c + asp-L_c + 12 atp_c + co2_c + 2 flxr_c + for_c + glu-L_c + 4 h2o_c + 2 nad_c + nadp_c + 3 nh4_c + r5p_c <=> 9 adp_c + akg_c + 3 amp_c + dgtp_c + 2 flxso_c + fum_c + 16 h_c + 2 nadh_c + nadph_c + 10 pi_c + 2 ppi_c		0	60
LMPD_103_dgtp_c		3pg_c + asp-L_c + 13 atp_c + co2_c + 2 flxr_c + for_c + glu-L_c + 4 h2o_c + 2 nad_c + nadp_c + 3 nh4_c + r5p_c <=> 11 adp_c + akg_c + 2 amp_c + dgtp_c + 2 flxso_c + fum_c + 16 h_c + 2 nadh_c + nadph_c + 10 pi_c + 2 ppi_c		0	60
LMPD_104_dgtp_c		3pg_c + asp-L_c + 13 atp_c + co2_c + for_c + glu-L_c + 4 h2o_c + 2 nad_c + nadp_c + 3 nh4_c + r5p_c + trdrd_c <=> 11 adp_c + akg_c + 2 amp_c + dgtp_c + fum_c + 16 h_c + 2 nadh_c + nadph_c + 10 pi_c + 2 ppi_c + trdox_c		0	60
LMPD_105_dttp_c		asp-L_c + 7 atp_c + 2 flxr_c + for_c + h_c + 2 nadph_c + nh4_c + orot_c + r5p_c <=> 6 adp_c + amp_c + dhor-S_c + dttp_c + 2 flxso_c + 2 h2o_c + 2 nadp_c + 2 pi_c + 2 ppi_c		0	60
LMPD_106_dttp_c		asp-L_c + 7 atp_c + for_c + h_c + 2 nadph_c + nh4_c + orot_c + r5p_c + trdrd_c <=> 6 adp_c + amp_c + dhor-S_c + dttp_c + 2 h2o_c + 2 nadp_c + 2 pi_c + 2 ppi_c + trdox_c		0	60
LMPD_107_enter_c		3 3pg_c + 9 atp_c + 3 e4p_c + 3 glu-L_c + 6 h2o_c + 6 nad_c + 3 nadph_c + 6 pep_c <=> 3 adp_c + 3 akg_c + 6 amp_c + enter_c + 15 h_c + 6 nadh_c + 3 nadp_c + 15 pi_c + 6 ppi_c + 3 pyr_c		0	60
LMPD_108_fad_c		2 3pg_c + 3 asp-L_c + 23 atp_c + 2 co2_c + 2 db4p_c + for_c + 2 glu-L_c + 9 h2o_c + 3 nad_c + nadp_c + 4 nh4_c + 2 r5p_c <=> 17 adp_c + 2 akg_c + 6 amp_c + fad_c + 3 fum_c + 33 h_c + 3 nadh_c + nadph_c + 23 pi_c + 5 ppi_c		0	60
LMPD_109_fad_c		2 3pg_c + 3 asp-L_c + 25 atp_c + 2 co2_c + 2 db4p_c + for_c + 2 glu-L_c + 9 h2o_c + 3 nad_c + nadp_c + 4 nh4_c + 2 r5p_c <=> 21 adp_c + 2 akg_c + 4 amp_c + fad_c + 3 fum_c + 33 h_c + 3 nadh_c + nadph_c + 23 pi_c + 5 ppi_c		0	60
LMPD_110_fad_c		4 3pg_c + 3 asp-L_c + 21 atp_c + 2 co2_c + 2 db4p_c + 4 glu-L_c + 11 h2o_c + 5 nad_c + 3 nadp_c + 4 nh4_c + 2 r5p_c <=> 15 adp_c + 4 akg_c + 6 amp_c + fad_c + for_c + 3 fum_c + 2 gly_c + 39 h_c + 5 nadh_c + 3 nadph_c + 23 pi_c + 5 ppi_c		0	60
LMPD_111_fad_c		4 3pg_c + 3 asp-L_c + 23 atp_c + 2 co2_c + 2 db4p_c + 4 glu-L_c + 11 h2o_c + 5 nad_c + 3 nadp_c + 4 nh4_c + 2 r5p_c <=> 19 adp_c + 4 akg_c + 4 amp_c + fad_c + for_c + 3 fum_c + 2 gly_c + 39 h_c + 5 nadh_c + 3 nadph_c + 23 pi_c + 5 ppi_c		0	60
LMPD_112_GAM_c		2 3pg_c + 2 asp-L_c + 8 atp_c + co2_c + 2 glu-L_c + 4 h2o_c + 2 nad_c + 2 nadp_c + 2 nh4_c + r5p_c <=> 6 adp_c + 2 akg_c + 3 amp_c + 2 fum_c + gly_c + 18 h_c + 2 nadh_c + 2 nadph_c + 10 pi_c + ppi_c		0	60
LMPD_113_GAM_c		2 3pg_c + 2 asp-L_c + 9 atp_c + co2_c + 2 glu-L_c + 4 h2o_c + 2 nad_c + 2 nadp_c + 2 nh4_c + r5p_c <=> 8 adp_c + 2 akg_c + 2 amp_c + 2 fum_c + gly_c + 18 h_c + 2 nadh_c + 2 nadph_c + 10 pi_c + ppi_c		0	60
LMPD_114_GAM_c		3pg_c + 2 asp-L_c + 10 atp_c + co2_c + for_c + glu-L_c + 3 h2o_c + nad_c + nadp_c + 2 nh4_c + r5p_c <=> 9 adp_c + akg_c + 2 amp_c + 2 fum_c + 15 h_c + nadh_c + nadph_c + 10 pi_c + ppi_c		0	60
LMPD_115_GAM_c		3pg_c + 2 asp-L_c + 9 atp_c + co2_c + for_c + glu-L_c + 3 h2o_c + nad_c + nadp_c + 2 nh4_c + r5p_c <=> 7 adp_c + akg_c + 3 amp_c + 2 fum_c + 15 h_c + nadh_c + nadph_c + 10 pi_c + ppi_c		0	60
LMPD_116_gln-L_c		atp_c + glu-L_c + nh4_c <=> adp_c + gln-L_c + h_c + pi_c		0	60
LMPD_117_gly_c		asp-L_c + 2 atp_c + h_c + h2o_c + 2 nadph_c <=> acald_c + 2 adp_c + gly_c + 2 nadp_c + 2 pi_c		0	60
LMPD_118_gthrd_c		2 3pg_c + accoa_c + 4 atp_c + 3 glu-L_c + 2 h2o_c + 2 nad_c + 2 nadph_c + so4_c + trdrd_c <=> ac_c + 2 adp_c + 2 akg_c + 2 amp_c + coa_c + for_c + gthrd_c + 6 h_c + 2 nadh_c + 2 nadp_c + 6 pi_c + ppi_c + trdox_c		0	60
LMPD_119_gthrd_c		2 3pg_c + accoa_c + 5 atp_c + 3 glu-L_c + 2 h2o_c + 2 nad_c + 2 nadph_c + so4_c + trdrd_c <=> ac_c + 4 adp_c + 2 akg_c + amp_c + coa_c + for_c + gthrd_c + 6 h_c + 2 nadh_c + 2 nadp_c + 6 pi_c + ppi_c + trdox_c		0	60
LMPD_120_gtp_c		2 3pg_c + asp-L_c + 11 atp_c + co2_c + 2 glu-L_c + 6 h2o_c + 3 nad_c + 2 nadp_c + 3 nh4_c + r5p_c <=> 8 adp_c + 2 akg_c + 3 amp_c + fum_c + gly_c + gtp_c + 19 h_c + 3 nadh_c + 2 nadph_c + 10 pi_c + 2 ppi_c		0	60
LMPD_121_gtp_c		2 3pg_c + asp-L_c + 12 atp_c + co2_c + 2 glu-L_c + 6 h2o_c + 3 nad_c + 2 nadp_c + 3 nh4_c + r5p_c <=> 10 adp_c + 2 akg_c + 2 amp_c + fum_c + gly_c + gtp_c + 19 h_c + 3 nadh_c + 2 nadph_c + 10 pi_c + 2 ppi_c		0	60
LMPD_122_gtp_c		3pg_c + asp-L_c + 12 atp_c + co2_c + for_c + glu-L_c + 5 h2o_c + 2 nad_c + nadp_c + 3 nh4_c + r5p_c <=> 9 adp_c + akg_c + 3 amp_c + fum_c + gtp_c + 16 h_c + 2 nadh_c + nadph_c + 10 pi_c + 2 ppi_c		0	60
LMPD_123_gtp_c		3pg_c + asp-L_c + 13 atp_c + co2_c + for_c + glu-L_c + 5 h2o_c + 2 nad_c + nadp_c + 3 nh4_c + r5p_c <=> 11 adp_c + akg_c + 2 amp_c + fum_c + gtp_c + 16 h_c + 2 nadh_c + nadph_c + 10 pi_c + 2 ppi_c		0	60
LMPD_124_hemeO_c		17 atp_c + fe2_c + 6 flxr_c + 3 g3p_c + 8 glu-L_c + 25 h_c + 3 nadh_c + 11 nadph_c + o2_c + ppp9_c + 3 pyr_c <=> 9 adp_c + 8 amp_c + 9 co2_c + 6 flxso_c + 15 h2o_c + hemeO_c + 3 nad_c + 11 nadp_c + 4 nh4_c + 14 ppi_c + pppg9_c		0	60
LMPD_125_hemeO_c		21 atp_c + fe2_c + 6 flxr_c + 3 g3p_c + 8 glu-L_c + 23 h_c + 3 nadh_c + 11 nadph_c + ppp9_c + 3 pyr_c + 2 r5p_c <=> 2 5drib_c + 9 adp_c + 12 amp_c + 9 co2_c + 6 flxso_c + 9 h2o_c + hemeO_c + 3 nad_c + 11 nadp_c + 4 nh4_c + 2 pi_c + 18 ppi_c + pppg9_c		0	60
LMPD_126_his-L_c		asp-L_c + 4 atp_c + for_c + glu-L_c + 2 h2o_c + 2 nad_c + nh4_c + r5p_c <=> adp_c + akg_c + 3 amp_c + fum_c + 8 h_c + his-L_c + 2 nadh_c + 4 pi_c + 2 ppi_c		0	60
LMPD_127_his-L_c		asp-L_c + 5 atp_c + for_c + glu-L_c + 2 h2o_c + 2 nad_c + nh4_c + r5p_c <=> 3 adp_c + akg_c + 2 amp_c + fum_c + 8 h_c + his-L_c + 2 nadh_c + 4 pi_c + 2 ppi_c		0	60
LMPD_128_ile-L_c		asp-L_c + 2 atp_c + glu-L_c + 3 h_c + 3 nadph_c + pyr_c <=> 2 adp_c + akg_c + co2_c + ile-L_c + 3 nadp_c + nh4_c + 2 pi_c		0	60
LMPD_129_leu-L_c		accoa_c + glu-L_c + h_c + nad_c + nadph_c + 2 pyr_c <=> akg_c + 2 co2_c + coa_c + leu-L_c + nadh_c + nadp_c		0	60
LMPD_130_lipopb_c		4 3pg_c + 8 accoa_c + 13 atp_c + 2 fe2_c + 4 glu-L_c + 4 h_c + 2 h2o_c + 4 nadh_c + 12 nadph_c + 2 r5p_c + 4 so4_c + 4 trdrd_c <=> 2fe2s_c + 2 5drib_c + 4 ac_c + 4 akg_c + 4 ala-L_c + 13 amp_c + 8 coa_c + lipopb_c + 4 nad_c + 12 nadp_c + 14 pi_c + 9 ppi_c + 4 trdox_c		0	60
LMPD_131_lipopb_c		4 3pg_c + 8 accoa_c + 17 atp_c + 2 fe2_c + 4 glu-L_c + 4 h_c + 2 h2o_c + 4 nadh_c + 12 nadph_c + 2 r5p_c + 4 so4_c + 4 trdrd_c <=> 2fe2s_c + 2 5drib_c + 4 ac_c + 8 adp_c + 4 akg_c + 4 ala-L_c + 9 amp_c + 8 coa_c + lipopb_c + 4 nad_c + 12 nadp_c + 14 pi_c + 9 ppi_c + 4 trdox_c		0	60
LMPD_132_lipopb_c		4 3pg_c + 8 accoa_c + 19 atp_c + 2 fe2_c + 4 glu-L_c + 2 h_c + 4 h2o_c + 4 nadh_c + 12 nadph_c + 2 r5p_c + 4 so4_c + 4 trdrd_c <=> 2fe2s_c + 2 5drib_c + 4 ac_c + 10 adp_c + 4 akg_c + 4 ala-L_c + 9 amp_c + 8 coa_c + lipopb_c + 4 nad_c + 12 nadp_c + 16 pi_c + 9 ppi_c + 4 trdox_c		0	60
LMPD_133_lipopb_c		4 3pg_c + 8 accoa_c + 17 atp_c + 2 fe2_c + 4 glu-L_c + 4 h_c + 2 h2o_c + 2 nad_c + 18 nadph_c + 2 r5p_c + 4 so4_c + 4 trdrd_c <=> 2fe2s_c + 2 5drib_c + 4 ac_c + 8 adp_c + 4 akg_c + 4 ala-L_c + 9 amp_c + 8 coa_c + lipopb_c + 2 nadh_c + 18 nadp_c + 14 pi_c + 9 ppi_c + 4 trdox_c		0	60
LMPD_134_lys-L_c		asp-L_c + atp_c + glu-L_c + 2 h_c + 2 nadph_c + pyr_c + succoa_c <=> adp_c + akg_c + co2_c + coa_c + lys-L_c + 2 nadp_c + pi_c + succ_c		0	60
LMPD_135_malcoa_c		2 3pg_c + 2 accoa_c + 3 asp-L_c + 19 atp_c + 2 for_c + 2 glu-L_c + 3 h2o_c + 2 nad_c + 5 nadph_c + 2 nh4_c + 2 pyr_c + r5p_c + so4_c + trdrd_c <=> ac_c + 13 adp_c + 2 akg_c + 6 amp_c + co2_c + 2 coa_c + 2 fum_c + 11 h_c + malcoa_c + 2 nadh_c + 5 nadp_c + 15 pi_c + 5 ppi_c + trdox_c		0	60
LMPD_136_malcoa_c		2 3pg_c + 2 accoa_c + 3 asp-L_c + 21 atp_c + 2 for_c + 2 glu-L_c + 3 h2o_c + 2 nad_c + 5 nadph_c + 2 nh4_c + 2 pyr_c + r5p_c + so4_c + trdrd_c <=> ac_c + 17 adp_c + 2 akg_c + 4 amp_c + co2_c + 2 coa_c + 2 fum_c + 11 h_c + malcoa_c + 2 nadh_c + 5 nadp_c + 15 pi_c + 5 ppi_c + trdox_c		0	60
LMPD_137_met-L_c		2 3pg_c + accoa_c + asp-L_c + 3 atp_c + 2 glu-L_c + h2o_c + nad_c + 5 nadph_c + so4_c + succoa_c + trdrd_c <=> ac_c + adp_c + 2 akg_c + 2 amp_c + 2 coa_c + gly_c + met-L_c + nadh_c + 5 nadp_c + nh4_c + 5 pi_c + ppi_c + pyr_c + succ_c + trdox_c		0	60
LMPD_138_met-L_c		2 3pg_c + accoa_c + asp-L_c + 4 atp_c + 2 glu-L_c + h2o_c + nad_c + 5 nadph_c + so4_c + succoa_c + trdrd_c <=> ac_c + 3 adp_c + 2 akg_c + amp_c + 2 coa_c + gly_c + met-L_c + nadh_c + 5 nadp_c + nh4_c + 5 pi_c + ppi_c + pyr_c + succ_c + trdox_c		0	60
LMPD_139_mlthf_c		3pg_c + asp-L_c + 17 atp_c + co2_c + e4p_c + for_c + 2 glu-L_c + 8 h2o_c + 3 nad_c + 2 nadph_c + 4 nh4_c + 2 pep_c + r5p_c <=> 13 adp_c + akg_c + 4 amp_c + fum_c + glyclt_c + 24 h_c + mlthf_c + 3 nadh_c + 2 nadp_c + 18 pi_c + 4 ppi_c + pyr_c		0	60
LMPD_140_mlthf_c		3pg_c + asp-L_c + 18 atp_c + co2_c + e4p_c + for_c + 2 glu-L_c + 8 h2o_c + 3 nad_c + 2 nadph_c + 4 nh4_c + 2 pep_c + r5p_c <=> 15 adp_c + akg_c + 3 amp_c + fum_c + glyclt_c + 24 h_c + mlthf_c + 3 nadh_c + 2 nadp_c + 18 pi_c + 4 ppi_c + pyr_c		0	60
LMPD_141_mococdp_c		3 3pg_c + 2 accoa_c + 2 asp-L_c + 25 atp_c + co2_c + for_c + 3 glu-L_c + 5 h2o_c + mobd_c + 2 nad_c + 5 nadph_c + 5 nh4_c + orot_c + 2 r5p_c + 2 so4_c + 2 trdrd_c <=> 2 ac_c + 14 adp_c + 3 akg_c + 2 ala-L_c + 11 amp_c + 2 coa_c + dhor-S_c + fum_c + 19 h_c + mococdp_c + 2 nadh_c + 5 nadp_c + 19 pi_c + 10 ppi_c + 2 trdox_c		0	60
LMPD_142_mococdp_c		3 3pg_c + 2 accoa_c + 2 asp-L_c + 27 atp_c + co2_c + for_c + 3 glu-L_c + 7 h2o_c + mobd_c + 2 nad_c + 5 nadph_c + 5 nh4_c + orot_c + 2 r5p_c + 2 so4_c + 2 trdrd_c <=> 2 ac_c + 16 adp_c + 3 akg_c + 2 ala-L_c + 11 amp_c + 2 coa_c + dhor-S_c + fum_c + 21 h_c + mococdp_c + 2 nadh_c + 5 nadp_c + 21 pi_c + 10 ppi_c + 2 trdox_c		0	60
LMPD_143_mococdp_c		3 3pg_c + 2 accoa_c + 2 asp-L_c + 28 atp_c + co2_c + for_c + 3 glu-L_c + 5 h2o_c + mobd_c + 2 nad_c + 5 nadph_c + 5 nh4_c + orot_c + 2 r5p_c + 2 so4_c + 2 trdrd_c <=> 2 ac_c + 20 adp_c + 3 akg_c + 2 ala-L_c + 8 amp_c + 2 coa_c + dhor-S_c + fum_c + 19 h_c + mococdp_c + 2 nadh_c + 5 nadp_c + 19 pi_c + 10 ppi_c + 2 trdox_c		0	60
LMPD_144_mococdp_c		3 3pg_c + 2 accoa_c + 2 asp-L_c + 30 atp_c + co2_c + for_c + 3 glu-L_c + 7 h2o_c + mobd_c + 2 nad_c + 5 nadph_c + 5 nh4_c + orot_c + 2 r5p_c + 2 so4_c + 2 trdrd_c <=> 2 ac_c + 22 adp_c + 3 akg_c + 2 ala-L_c + 8 amp_c + 2 coa_c + dhor-S_c + fum_c + 21 h_c + mococdp_c + 2 nadh_c + 5 nadp_c + 21 pi_c + 10 ppi_c + 2 trdox_c		0	60
LMPD_145_mococdp_c		4 3pg_c + 2 accoa_c + 2 asp-L_c + 24 atp_c + co2_c + 4 glu-L_c + 6 h2o_c + mobd_c + 3 nad_c + 4 nadph_c + 5 nh4_c + orot_c + 2 r5p_c + 2 so4_c + 2 trdrd_c <=> 2 ac_c + 13 adp_c + 4 akg_c + 2 ala-L_c + 11 amp_c + 2 coa_c + dhor-S_c + fum_c + gly_c + 22 h_c + mococdp_c + 3 nadh_c + 4 nadp_c + 19 pi_c + 10 ppi_c + 2 trdox_c		0	60
LMPD_146_mococdp_c		4 3pg_c + 2 accoa_c + 2 asp-L_c + 26 atp_c + co2_c + 4 glu-L_c + 8 h2o_c + mobd_c + 3 nad_c + 4 nadph_c + 5 nh4_c + orot_c + 2 r5p_c + 2 so4_c + 2 trdrd_c <=> 2 ac_c + 15 adp_c + 4 akg_c + 2 ala-L_c + 11 amp_c + 2 coa_c + dhor-S_c + fum_c + gly_c + 24 h_c + mococdp_c + 3 nadh_c + 4 nadp_c + 21 pi_c + 10 ppi_c + 2 trdox_c		0	60
LMPD_147_mococdp_c		4 3pg_c + 2 accoa_c + 2 asp-L_c + 27 atp_c + co2_c + 4 glu-L_c + 6 h2o_c + mobd_c + 3 nad_c + 4 nadph_c + 5 nh4_c + orot_c + 2 r5p_c + 2 so4_c + 2 trdrd_c <=> 2 ac_c + 19 adp_c + 4 akg_c + 2 ala-L_c + 8 amp_c + 2 coa_c + dhor-S_c + fum_c + gly_c + 22 h_c + mococdp_c + 3 nadh_c + 4 nadp_c + 19 pi_c + 10 ppi_c + 2 trdox_c		0	60
LMPD_148_mococdp_c		4 3pg_c + 2 accoa_c + 2 asp-L_c + 29 atp_c + co2_c + 4 glu-L_c + 8 h2o_c + mobd_c + 3 nad_c + 4 nadph_c + 5 nh4_c + orot_c + 2 r5p_c + 2 so4_c + 2 trdrd_c <=> 2 ac_c + 21 adp_c + 4 akg_c + 2 ala-L_c + 8 amp_c + 2 coa_c + dhor-S_c + fum_c + gly_c + 24 h_c + mococdp_c + 3 nadh_c + 4 nadp_c + 21 pi_c + 10 ppi_c + 2 trdox_c		0	60
LMPD_149_mocogdp_c		4 3pg_c + 2 accoa_c + 2 asp-L_c + 31 atp_c + 2 co2_c + 2 for_c + 4 glu-L_c + 10 h2o_c + mobd_c + 4 nad_c + 4 nadph_c + 6 nh4_c + 2 r5p_c + 2 so4_c + 2 trdrd_c <=> 2 ac_c + 18 adp_c + 4 akg_c + 2 ala-L_c + 13 amp_c + 2 coa_c + 2 fum_c + 31 h_c + mocogdp_c + 4 nadh_c + 4 nadp_c + 26 pi_c + 11 ppi_c + 2 trdox_c		0	60
LMPD_150_mocogdp_c		4 3pg_c + 2 accoa_c + 2 asp-L_c + 35 atp_c + 2 co2_c + 2 for_c + 4 glu-L_c + 10 h2o_c + mobd_c + 4 nad_c + 4 nadph_c + 6 nh4_c + 2 r5p_c + 2 so4_c + 2 trdrd_c <=> 2 ac_c + 26 adp_c + 4 akg_c + 2 ala-L_c + 9 amp_c + 2 coa_c + 2 fum_c + 31 h_c + mocogdp_c + 4 nadh_c + 4 nadp_c + 26 pi_c + 11 ppi_c + 2 trdox_c		0	60
LMPD_151_mocogdp_c		6 3pg_c + 2 accoa_c + 2 asp-L_c + 29 atp_c + 2 co2_c + 6 glu-L_c + 12 h2o_c + mobd_c + 6 nad_c + 2 nadph_c + 6 nh4_c + 2 r5p_c + 2 so4_c + 2 trdrd_c <=> 2 ac_c + 16 adp_c + 6 akg_c + 2 ala-L_c + 13 amp_c + 2 coa_c + 2 fum_c + 2 gly_c + 37 h_c + mocogdp_c + 6 nadh_c + 2 nadp_c + 26 pi_c + 11 ppi_c + 2 trdox_c		0	60
LMPD_152_mocogdp_c		6 3pg_c + 2 accoa_c + 2 asp-L_c + 33 atp_c + 2 co2_c + 6 glu-L_c + 12 h2o_c + mobd_c + 6 nad_c + 2 nadph_c + 6 nh4_c + 2 r5p_c + 2 so4_c + 2 trdrd_c <=> 2 ac_c + 24 adp_c + 6 akg_c + 2 ala-L_c + 9 amp_c + 2 coa_c + 2 fum_c + 2 gly_c + 37 h_c + mocogdp_c + 6 nadh_c + 2 nadp_c + 26 pi_c + 11 ppi_c + 2 trdox_c		0	60
LMPD_153_mql8_c		akg_c + 29 atp_c + e4p_c + 16 flxr_c + for_c + 8 g3p_c + 25 h_c + 9 nadh_c + 10 nadph_c + 2 pep_c + 7 pyr_c + r5p_c <=> 26 adp_c + 3 amp_c + 10 co2_c + 16 flxso_c + 15 h2o_c + mql8_c + mththf_c + 9 nad_c + 10 nadp_c + 6 pi_c + 19 ppi_c		0	60
LMPD_154_murein3p3p_p		4 accoa_c + 2 asp-L_c + 22 atp_c + 4 f6p_c + 6 glu-L_c + 4 h2o_c + 6 nadph_c + 4 nh4_c + 2 pep_c + 4 pyr_c + 2 succoa_c + 2 h2o_p <=> 22 adp_c + 4 akg_c + 6 coa_c + 18 h_c + 6 nadp_c + 20 pi_c + 4 ppi_c + 2 succ_c + murein3p3p_p		0	60
LMPD_155_murein3px4p_p		4 accoa_c + 2 asp-L_c + 22 atp_c + 4 f6p_c + 10 glu-L_c + 2 h2o_c + 6 nadph_c + 4 nh4_c + 2 pep_c + 8 pyr_c + 2 succoa_c + h2o_p <=> 22 adp_c + 8 akg_c + 6 coa_c + 18 h_c + 6 nadp_c + 20 pi_c + 4 ppi_c + 2 succ_c + ala-D_p + alaala_p + murein3px4p_p		0	60
LMPD_156_murein4p4p_p		4 accoa_c + 2 asp-L_c + 22 atp_c + 4 f6p_c + 10 glu-L_c + 2 h2o_c + 6 nadph_c + 4 nh4_c + 2 pep_c + 8 pyr_c + 2 succoa_c + 2 h2o_p <=> 22 adp_c + 8 akg_c + 6 coa_c + 18 h_c + 6 nadp_c + 20 pi_c + 4 ppi_c + 2 succ_c + 2 ala-D_p + murein4p4p_p		0	60
LMPD_157_murein4px4p_p		4 accoa_c + 2 asp-L_c + 22 atp_c + 4 f6p_c + 10 glu-L_c + 2 h2o_c + 6 nadph_c + 4 nh4_c + 2 pep_c + 8 pyr_c + 2 succoa_c + h2o_p <=> 22 adp_c + 8 akg_c + 6 coa_c + 18 h_c + 6 nadp_c + 20 pi_c + 4 ppi_c + 2 succ_c + 2 ala-D_p + murein4px4p_p		0	60
LMPD_158_murein4px4px4p_p		6 accoa_c + 3 asp-L_c + 33 atp_c + 6 f6p_c + 15 glu-L_c + 3 h2o_c + 9 nadph_c + 6 nh4_c + 3 pep_c + 12 pyr_c + 3 succoa_c + h2o_p <=> 33 adp_c + 12 akg_c + 9 coa_c + 27 h_c + 9 nadp_c + 30 pi_c + 6 ppi_c + 3 succ_c + 3 ala-D_p + murein4px4px4p_p		0	60
LMPD_159_nad_c		2 3pg_c + 2 asp-L_c + 11 atp_c + dhap_c + 2 glu-L_c + 2 h2o_c + iasp_c + nad_c + 2 nadp_c + 3 nh4_c + 2 r5p_c <=> 6 adp_c + 2 akg_c + 5 amp_c + 2 fum_c + gly_c + 17 h_c + 2 nadh_c + 2 nadph_c + 11 pi_c + 4 ppi_c		0	60
LMPD_160_nad_c		2 3pg_c + 2 asp-L_c + 12 atp_c + dhap_c + 2 glu-L_c + 2 h2o_c + iasp_c + nad_c + 2 nadp_c + 3 nh4_c + 2 r5p_c <=> 8 adp_c + 2 akg_c + 4 amp_c + 2 fum_c + gly_c + 17 h_c + 2 nadh_c + 2 nadph_c + 11 pi_c + 4 ppi_c		0	60
LMPD_161_nad_c		3pg_c + 2 asp-L_c + 12 atp_c + dhap_c + for_c + glu-L_c + h2o_c + iasp_c + nadp_c + 3 nh4_c + 2 r5p_c <=> 7 adp_c + akg_c + 5 amp_c + 2 fum_c + 14 h_c + nadh_c + nadph_c + 11 pi_c + 4 ppi_c		0	60
LMPD_162_nad_c		3pg_c + 2 asp-L_c + 13 atp_c + dhap_c + for_c + glu-L_c + h2o_c + iasp_c + nadp_c + 3 nh4_c + 2 r5p_c <=> 9 adp_c + akg_c + 4 amp_c + 2 fum_c + 14 h_c + nadh_c + nadph_c + 11 pi_c + 4 ppi_c		0	60
LMPD_163_pe160_c		3pg_c + 16 accoa_c + 16 atp_c + glu-L_c + glyc3p_c + 13 h_c + h2o_c + 11 nadh_c + 16 nadph_c <=> 16 adp_c + akg_c + co2_c + 16 coa_c + 11 nad_c + 16 nadp_c + pe160_c + 15 pi_c + ppi_c		0	60
LMPD_164_pe160_c		3pg_c + 16 accoa_c + 16 atp_c + glu-L_c + glyc3p_c + 13 h_c + h2o_c + 13 nadh_c + 14 nadph_c <=> 16 adp_c + akg_c + co2_c + 16 coa_c + 13 nad_c + 14 nadp_c + pe160_c + 15 pi_c + ppi_c		0	60
LMPD_165_pe160_c		3pg_c + 16 accoa_c + 16 atp_c + glu-L_c + glyc3p_c + 13 h_c + h2o_c + 3 nadh_c + 24 nadph_c <=> 16 adp_c + akg_c + co2_c + 16 coa_c + 3 nad_c + 24 nadp_c + pe160_c + 15 pi_c + ppi_c		0	60
LMPD_166_pe160_c		3pg_c + 16 accoa_c + 16 atp_c + glu-L_c + glyc3p_c + 13 h_c + h2o_c + 5 nadh_c + 22 nadph_c <=> 16 adp_c + akg_c + co2_c + 16 coa_c + 5 nad_c + 22 nadp_c + pe160_c + 15 pi_c + ppi_c		0	60
LMPD_167_pe160_c		3pg_c + 16 accoa_c + 16 atp_c + glu-L_c + glyc3p_c + 13 h_c + h2o_c + 7 nadh_c + 20 nadph_c <=> 16 adp_c + akg_c + co2_c + 16 coa_c + 7 nad_c + 20 nadp_c + pe160_c + 15 pi_c + ppi_c		0	60
LMPD_168_pe160_c		3pg_c + 16 accoa_c + 16 atp_c + glu-L_c + glyc3p_c + 13 h_c + h2o_c + 9 nadh_c + 18 nadph_c <=> 16 adp_c + akg_c + co2_c + 16 coa_c + 9 nad_c + 18 nadp_c + pe160_c + 15 pi_c + ppi_c		0	60
LMPD_169_pe160_c		3pg_c + 16 accoa_c + 16 atp_c + glu-L_c + glyc3p_c + 13 h_c + h2o_c + nad_c + 28 nadph_c <=> 16 adp_c + akg_c + co2_c + 16 coa_c + nadh_c + 28 nadp_c + pe160_c + 15 pi_c + ppi_c		0	60
LMPD_170_pe160_c		3pg_c + 16 accoa_c + 16 atp_c + glu-L_c + glyc3p_c + 13 h_c + h2o_c + nadh_c + 26 nadph_c <=> 16 adp_c + akg_c + co2_c + 16 coa_c + nad_c + 26 nadp_c + pe160_c + 15 pi_c + ppi_c		0	60
LMPD_171_pe160_c		3pg_c + 16 accoa_c + 4 atp_c + glu-L_c + glyc3p_c + 27 h_c + 13 nadh_c + 14 nadph_c <=> 2 adp_c + akg_c + 2 amp_c + co2_c + 16 coa_c + 11 h2o_c + 13 nad_c + 14 nadp_c + pe160_c + pi_c + 3 ppi_c		0	60
LMPD_172_pe160_c		3pg_c + 16 accoa_c + 4 atp_c + glu-L_c + glyc3p_c + 27 h_c + 27 nadh_c <=> 2 adp_c + akg_c + 2 amp_c + co2_c + 16 coa_c + 11 h2o_c + 27 nad_c + pe160_c + pi_c + 3 ppi_c		0	60
LMPD_173_pe161_c		3pg_c + 16 accoa_c + 16 atp_c + glu-L_c + glyc3p_c + 11 h_c + h2o_c + 11 nadh_c + 14 nadph_c <=> 16 adp_c + akg_c + co2_c + 16 coa_c + 11 nad_c + 14 nadp_c + pe161_c + 15 pi_c + ppi_c		0	60
LMPD_174_pe161_c		3pg_c + 16 accoa_c + 16 atp_c + glu-L_c + glyc3p_c + 11 h_c + h2o_c + 3 nadh_c + 22 nadph_c <=> 16 adp_c + akg_c + co2_c + 16 coa_c + 3 nad_c + 22 nadp_c + pe161_c + 15 pi_c + ppi_c		0	60
LMPD_175_pe161_c		3pg_c + 16 accoa_c + 16 atp_c + glu-L_c + glyc3p_c + 11 h_c + h2o_c + 5 nadh_c + 20 nadph_c <=> 16 adp_c + akg_c + co2_c + 16 coa_c + 5 nad_c + 20 nadp_c + pe161_c + 15 pi_c + ppi_c		0	60
LMPD_176_pe161_c		3pg_c + 16 accoa_c + 16 atp_c + glu-L_c + glyc3p_c + 11 h_c + h2o_c + 7 nadh_c + 18 nadph_c <=> 16 adp_c + akg_c + co2_c + 16 coa_c + 7 nad_c + 18 nadp_c + pe161_c + 15 pi_c + ppi_c		0	60
LMPD_177_pe161_c		3pg_c + 16 accoa_c + 16 atp_c + glu-L_c + glyc3p_c + 11 h_c + h2o_c + 9 nadh_c + 16 nadph_c <=> 16 adp_c + akg_c + co2_c + 16 coa_c + 9 nad_c + 16 nadp_c + pe161_c + 15 pi_c + ppi_c		0	60
LMPD_178_pe161_c		3pg_c + 16 accoa_c + 16 atp_c + glu-L_c + glyc3p_c + 11 h_c + h2o_c + nad_c + 26 nadph_c <=> 16 adp_c + akg_c + co2_c + 16 coa_c + nadh_c + 26 nadp_c + pe161_c + 15 pi_c + ppi_c		0	60
LMPD_179_pe161_c		3pg_c + 16 accoa_c + 16 atp_c + glu-L_c + glyc3p_c + 11 h_c + h2o_c + nadh_c + 24 nadph_c <=> 16 adp_c + akg_c + co2_c + 16 coa_c + nad_c + 24 nadp_c + pe161_c + 15 pi_c + ppi_c		0	60
LMPD_180_pe181_c		3pg_c + 18 accoa_c + 18 atp_c + glu-L_c + glyc3p_c + 13 h_c + h2o_c + 11 nadh_c + 18 nadph_c <=> 18 adp_c + akg_c + co2_c + 18 coa_c + 11 nad_c + 18 nadp_c + pe181_c + 17 pi_c + ppi_c		0	60
LMPD_181_pe181_c		3pg_c + 18 accoa_c + 18 atp_c + glu-L_c + glyc3p_c + 13 h_c + h2o_c + 13 nadh_c + 16 nadph_c <=> 18 adp_c + akg_c + co2_c + 18 coa_c + 13 nad_c + 16 nadp_c + pe181_c + 17 pi_c + ppi_c		0	60
LMPD_182_pe181_c		3pg_c + 18 accoa_c + 18 atp_c + glu-L_c + glyc3p_c + 13 h_c + h2o_c + 3 nadh_c + 26 nadph_c <=> 18 adp_c + akg_c + co2_c + 18 coa_c + 3 nad_c + 26 nadp_c + pe181_c + 17 pi_c + ppi_c		0	60
LMPD_183_pe181_c		3pg_c + 18 accoa_c + 18 atp_c + glu-L_c + glyc3p_c + 13 h_c + h2o_c + 5 nadh_c + 24 nadph_c <=> 18 adp_c + akg_c + co2_c + 18 coa_c + 5 nad_c + 24 nadp_c + pe181_c + 17 pi_c + ppi_c		0	60
LMPD_184_pe181_c		3pg_c + 18 accoa_c + 18 atp_c + glu-L_c + glyc3p_c + 13 h_c + h2o_c + 7 nadh_c + 22 nadph_c <=> 18 adp_c + akg_c + co2_c + 18 coa_c + 7 nad_c + 22 nadp_c + pe181_c + 17 pi_c + ppi_c		0	60
LMPD_185_pe181_c		3pg_c + 18 accoa_c + 18 atp_c + glu-L_c + glyc3p_c + 13 h_c + h2o_c + 9 nadh_c + 20 nadph_c <=> 18 adp_c + akg_c + co2_c + 18 coa_c + 9 nad_c + 20 nadp_c + pe181_c + 17 pi_c + ppi_c		0	60
LMPD_186_pe181_c		3pg_c + 18 accoa_c + 18 atp_c + glu-L_c + glyc3p_c + 13 h_c + h2o_c + nad_c + 30 nadph_c <=> 18 adp_c + akg_c + co2_c + 18 coa_c + nadh_c + 30 nadp_c + pe181_c + 17 pi_c + ppi_c		0	60
LMPD_187_pe181_c		3pg_c + 18 accoa_c + 18 atp_c + glu-L_c + glyc3p_c + 13 h_c + h2o_c + nadh_c + 28 nadph_c <=> 18 adp_c + akg_c + co2_c + 18 coa_c + nad_c + 28 nadp_c + pe181_c + 17 pi_c + ppi_c		0	60
LMPD_188_pe181_c		3pg_c + 18 accoa_c + 4 atp_c + glu-L_c + glyc3p_c + 27 h_c + 15 nadh_c + 14 nadph_c <=> 2 adp_c + akg_c + 2 amp_c + co2_c + 18 coa_c + 13 h2o_c + 15 nad_c + 14 nadp_c + pe181_c + pi_c + 3 ppi_c		0	60
LMPD_189_pe181_c		3pg_c + 18 accoa_c + 4 atp_c + glu-L_c + glyc3p_c + 27 h_c + 29 nadh_c <=> 2 adp_c + akg_c + 2 amp_c + co2_c + 18 coa_c + 13 h2o_c + 29 nad_c + pe181_c + pi_c + 3 ppi_c		0	60
LMPD_190_pg160_c		16 accoa_c + 16 atp_c + 2 glyc3p_c + 13 h_c + h2o_c + 10 nadh_c + 18 nadph_c <=> 16 adp_c + 16 coa_c + 10 nad_c + 18 nadp_c + pg160_c + 15 pi_c + ppi_c		0	60
LMPD_191_pg160_c		16 accoa_c + 16 atp_c + 2 glyc3p_c + 13 h_c + h2o_c + 12 nadh_c + 16 nadph_c <=> 16 adp_c + 16 coa_c + 12 nad_c + 16 nadp_c + pg160_c + 15 pi_c + ppi_c		0	60
LMPD_192_pg160_c		16 accoa_c + 16 atp_c + 2 glyc3p_c + 13 h_c + h2o_c + 14 nadh_c + 14 nadph_c <=> 16 adp_c + 16 coa_c + 14 nad_c + 14 nadp_c + pg160_c + 15 pi_c + ppi_c		0	60
LMPD_193_pg160_c		16 accoa_c + 16 atp_c + 2 glyc3p_c + 13 h_c + h2o_c + 2 nadh_c + 26 nadph_c <=> 16 adp_c + 16 coa_c + 2 nad_c + 26 nadp_c + pg160_c + 15 pi_c + ppi_c		0	60
LMPD_194_pg160_c		16 accoa_c + 16 atp_c + 2 glyc3p_c + 13 h_c + h2o_c + 28 nadph_c <=> 16 adp_c + 16 coa_c + 28 nadp_c + pg160_c + 15 pi_c + ppi_c		0	60
LMPD_195_pg160_c		16 accoa_c + 16 atp_c + 2 glyc3p_c + 13 h_c + h2o_c + 4 nadh_c + 24 nadph_c <=> 16 adp_c + 16 coa_c + 4 nad_c + 24 nadp_c + pg160_c + 15 pi_c + ppi_c		0	60
LMPD_196_pg160_c		16 accoa_c + 16 atp_c + 2 glyc3p_c + 13 h_c + h2o_c + 6 nadh_c + 22 nadph_c <=> 16 adp_c + 16 coa_c + 6 nad_c + 22 nadp_c + pg160_c + 15 pi_c + ppi_c		0	60
LMPD_197_pg160_c		16 accoa_c + 16 atp_c + 2 glyc3p_c + 13 h_c + h2o_c + 8 nadh_c + 20 nadph_c <=> 16 adp_c + 16 coa_c + 8 nad_c + 20 nadp_c + pg160_c + 15 pi_c + ppi_c		0	60
LMPD_198_pg160_c		16 accoa_c + 4 atp_c + 2 glyc3p_c + 27 h_c + 14 nadh_c + 14 nadph_c <=> 2 adp_c + 2 amp_c + 16 coa_c + 11 h2o_c + 14 nad_c + 14 nadp_c + pg160_c + pi_c + 3 ppi_c		0	60
LMPD_199_pg160_c		16 accoa_c + 4 atp_c + 2 glyc3p_c + 27 h_c + 28 nadh_c <=> 2 adp_c + 2 amp_c + 16 coa_c + 11 h2o_c + 28 nad_c + pg160_c + pi_c + 3 ppi_c		0	60
LMPD_200_pg161_c		16 accoa_c + 16 atp_c + 2 glyc3p_c + 11 h_c + h2o_c + 10 nadh_c + 16 nadph_c <=> 16 adp_c + 16 coa_c + 10 nad_c + 16 nadp_c + pg161_c + 15 pi_c + ppi_c		0	60
LMPD_201_pg161_c		16 accoa_c + 16 atp_c + 2 glyc3p_c + 11 h_c + h2o_c + 12 nadh_c + 14 nadph_c <=> 16 adp_c + 16 coa_c + 12 nad_c + 14 nadp_c + pg161_c + 15 pi_c + ppi_c		0	60
LMPD_202_pg161_c		16 accoa_c + 16 atp_c + 2 glyc3p_c + 11 h_c + h2o_c + 2 nadh_c + 24 nadph_c <=> 16 adp_c + 16 coa_c + 2 nad_c + 24 nadp_c + pg161_c + 15 pi_c + ppi_c		0	60
LMPD_203_pg161_c		16 accoa_c + 16 atp_c + 2 glyc3p_c + 11 h_c + h2o_c + 26 nadph_c <=> 16 adp_c + 16 coa_c + 26 nadp_c + pg161_c + 15 pi_c + ppi_c		0	60
LMPD_204_pg161_c		16 accoa_c + 16 atp_c + 2 glyc3p_c + 11 h_c + h2o_c + 4 nadh_c + 22 nadph_c <=> 16 adp_c + 16 coa_c + 4 nad_c + 22 nadp_c + pg161_c + 15 pi_c + ppi_c		0	60
LMPD_205_pg161_c		16 accoa_c + 16 atp_c + 2 glyc3p_c + 11 h_c + h2o_c + 6 nadh_c + 20 nadph_c <=> 16 adp_c + 16 coa_c + 6 nad_c + 20 nadp_c + pg161_c + 15 pi_c + ppi_c		0	60
LMPD_206_pg161_c		16 accoa_c + 16 atp_c + 2 glyc3p_c + 11 h_c + h2o_c + 8 nadh_c + 18 nadph_c <=> 16 adp_c + 16 coa_c + 8 nad_c + 18 nadp_c + pg161_c + 15 pi_c + ppi_c		0	60
LMPD_207_pg181_c		18 accoa_c + 18 atp_c + 2 glyc3p_c + 13 h_c + h2o_c + 10 nadh_c + 20 nadph_c <=> 18 adp_c + 18 coa_c + 10 nad_c + 20 nadp_c + pg181_c + 17 pi_c + ppi_c		0	60
LMPD_208_pg181_c		18 accoa_c + 18 atp_c + 2 glyc3p_c + 13 h_c + h2o_c + 12 nadh_c + 18 nadph_c <=> 18 adp_c + 18 coa_c + 12 nad_c + 18 nadp_c + pg181_c + 17 pi_c + ppi_c		0	60
LMPD_209_pg181_c		18 accoa_c + 18 atp_c + 2 glyc3p_c + 13 h_c + h2o_c + 14 nadh_c + 16 nadph_c <=> 18 adp_c + 18 coa_c + 14 nad_c + 16 nadp_c + pg181_c + 17 pi_c + ppi_c		0	60
LMPD_210_pg181_c		18 accoa_c + 18 atp_c + 2 glyc3p_c + 13 h_c + h2o_c + 2 nadh_c + 28 nadph_c <=> 18 adp_c + 18 coa_c + 2 nad_c + 28 nadp_c + pg181_c + 17 pi_c + ppi_c		0	60
LMPD_211_pg181_c		18 accoa_c + 18 atp_c + 2 glyc3p_c + 13 h_c + h2o_c + 30 nadph_c <=> 18 adp_c + 18 coa_c + 30 nadp_c + pg181_c + 17 pi_c + ppi_c		0	60
LMPD_212_pg181_c		18 accoa_c + 18 atp_c + 2 glyc3p_c + 13 h_c + h2o_c + 4 nadh_c + 26 nadph_c <=> 18 adp_c + 18 coa_c + 4 nad_c + 26 nadp_c + pg181_c + 17 pi_c + ppi_c		0	60
LMPD_213_pg181_c		18 accoa_c + 18 atp_c + 2 glyc3p_c + 13 h_c + h2o_c + 6 nadh_c + 24 nadph_c <=> 18 adp_c + 18 coa_c + 6 nad_c + 24 nadp_c + pg181_c + 17 pi_c + ppi_c		0	60
LMPD_214_pg181_c		18 accoa_c + 18 atp_c + 2 glyc3p_c + 13 h_c + h2o_c + 8 nadh_c + 22 nadph_c <=> 18 adp_c + 18 coa_c + 8 nad_c + 22 nadp_c + pg181_c + 17 pi_c + ppi_c		0	60
LMPD_215_pg181_c		18 accoa_c + 4 atp_c + 2 glyc3p_c + 27 h_c + 16 nadh_c + 14 nadph_c <=> 2 adp_c + 2 amp_c + 18 coa_c + 13 h2o_c + 16 nad_c + 14 nadp_c + pg181_c + pi_c + 3 ppi_c		0	60
LMPD_216_pg181_c		18 accoa_c + 4 atp_c + 2 glyc3p_c + 27 h_c + 30 nadh_c <=> 2 adp_c + 2 amp_c + 18 coa_c + 13 h2o_c + 30 nad_c + pg181_c + pi_c + 3 ppi_c		0	60
LMPD_217_phe-L_c		atp_c + e4p_c + glu-L_c + nadph_c + 2 pep_c <=> adp_c + akg_c + co2_c + 2 h_c + h2o_c + nadp_c + phe-L_c + 4 pi_c		0	60
LMPD_218_pheme_c		8 atp_c + fe2_c + 8 glu-L_c + 16 h_c + 8 nadph_c + o2_c + ppp9_c <=> 8 amp_c + 6 co2_c + 10 h2o_c + 8 nadp_c + 4 nh4_c + pheme_c + 8 ppi_c + pppg9_c		0	60
LMPD_219_pheme_c		12 atp_c + fe2_c + 8 glu-L_c + 14 h_c + 8 nadph_c + ppp9_c + 2 r5p_c <=> 2 5drib_c + 12 amp_c + 6 co2_c + 4 h2o_c + 8 nadp_c + 4 nh4_c + pheme_c + 2 pi_c + 12 ppi_c + pppg9_c		0	60
LMPD_220_pro-L_c		atp_c + glu-L_c + h_c + 2 nadph_c <=> adp_c + h2o_c + 2 nadp_c + pi_c + pro-L_c		0	60
LMPD_221_ptrc_c		accoa_c + atp_c + 2 glu-L_c + h_c + h2o_c + nadph_c <=> ac_c + adp_c + akg_c + co2_c + coa_c + nadp_c + pi_c + ptrc_c		0	60
LMPD_222_pydx5p_c		e4p_c + g3p_c + glu-L_c + 3 nad_c + o2_c + pyr_c <=> akg_c + 2 co2_c + 4 h_c + h2o_c + h2o2_c + 3 nadh_c + pi_c + pydx5p_c		0	60
LMPD_223_pydx5p_c		e4p_c + g3p_c + glu-L_c + 4 nad_c + pyr_c <=> akg_c + 2 co2_c + 5 h_c + h2o_c + 4 nadh_c + pi_c + pydx5p_c		0	60
LMPD_224_q8h2_c		3 3pg_c + 31 atp_c + e4p_c + 16 flxr_c + 8 g3p_c + 3 glu-L_c + 16 h_c + 8 nadh_c + 9 nadph_c + 1.5 o2_c + 2 pep_c + 7 pyr_c + 3 r5p_c <=> 25 adp_c + 3 akg_c + 6 amp_c + 9 co2_c + 16 flxso_c + 3 gly_c + 7 h2o_c + 3 mththf_c + 8 nad_c + 9 nadp_c + 10 pi_c + 22 ppi_c + q8h2_c		0	60
LMPD_225_q8h2_c		3 3pg_c + 33 atp_c + e4p_c + 16 flxr_c + 8 g3p_c + 3 glu-L_c + 13 h_c + 7 nadh_c + 9 nadph_c + o2_c + 2 pep_c + 7 pyr_c + 3 r5p_c <=> 27 adp_c + 3 akg_c + 6 amp_c + 9 co2_c + 16 flxso_c + 3 gly_c + 4 h2o_c + 3 mththf_c + 7 nad_c + 9 nadp_c + 12 pi_c + 22 ppi_c + q8h2_c		0	60
LMPD_226_q8h2_c		3 3pg_c + 37 atp_c + e4p_c + 16 flxr_c + 8 g3p_c + 3 glu-L_c + 7 h_c + 2 h2o_c + 5 nadh_c + 9 nadph_c + 2 pep_c + 7 pyr_c + 3 r5p_c <=> 31 adp_c + 3 akg_c + 6 amp_c + 9 co2_c + 16 flxso_c + 3 gly_c + 3 mththf_c + 5 nad_c + 9 nadp_c + 16 pi_c + 22 ppi_c + q8h2_c		0	60
LMPD_227_q8h2_c		34 atp_c + e4p_c + 16 flxr_c + 3 for_c + 8 g3p_c + 25 h_c + 11 nadh_c + 12 nadph_c + 1.5 o2_c + 2 pep_c + 7 pyr_c + 3 r5p_c <=> 28 adp_c + 6 amp_c + 9 co2_c + 16 flxso_c + 10 h2o_c + 3 mththf_c + 11 nad_c + 12 nadp_c + 10 pi_c + 22 ppi_c + q8h2_c		0	60
LMPD_228_q8h2_c		36 atp_c + e4p_c + 16 flxr_c + 3 for_c + 8 g3p_c + 19 h_c + 10 nadh_c + 12 nadph_c + o2_c + 2 pep_c + 7 pyr_c + 3 r5p_c <=> 33 adp_c + 3 amp_c + 9 co2_c + 16 flxso_c + 7 h2o_c + 3 mththf_c + 10 nad_c + 12 nadp_c + 15 pi_c + 19 ppi_c + q8h2_c		0	60
LMPD_229_q8h2_c		36 atp_c + e4p_c + 16 flxr_c + 3 for_c + 8 g3p_c + 22 h_c + 10 nadh_c + 12 nadph_c + o2_c + 2 pep_c + 7 pyr_c + 3 r5p_c <=> 30 adp_c + 6 amp_c + 9 co2_c + 16 flxso_c + 7 h2o_c + 3 mththf_c + 10 nad_c + 12 nadp_c + 12 pi_c + 22 ppi_c + q8h2_c		0	60
LMPD_230_q8h2_c		40 atp_c + e4p_c + 16 flxr_c + 3 for_c + 8 g3p_c + 13 h_c + 8 nadh_c + 12 nadph_c + 2 pep_c + 7 pyr_c + 3 r5p_c <=> 37 adp_c + 3 amp_c + 9 co2_c + 16 flxso_c + h2o_c + 3 mththf_c + 8 nad_c + 12 nadp_c + 19 pi_c + 19 ppi_c + q8h2_c		0	60
LMPD_231_q8h2_c		40 atp_c + e4p_c + 16 flxr_c + 3 for_c + 8 g3p_c + 16 h_c + 8 nadh_c + 12 nadph_c + 2 pep_c + 7 pyr_c + 3 r5p_c <=> 34 adp_c + 6 amp_c + 9 co2_c + 16 flxso_c + h2o_c + 3 mththf_c + 8 nad_c + 12 nadp_c + 16 pi_c + 22 ppi_c + q8h2_c		0	60
LMPD_232_q8h2_c		6 3pg_c + 70 atp_c + 2 e4p_c + 32 flxr_c + 16 g3p_c + 6 glu-L_c + 20 h_c + 12 nadh_c + 18 nadph_c + o2_c + 4 pep_c + 14 pyr_c + 6 r5p_c <=> 58 adp_c + 6 akg_c + 12 amp_c + 18 co2_c + 32 flxso_c + 6 gly_c + 2 h2o_c + 6 mththf_c + 12 nad_c + 18 nadp_c + 28 pi_c + 44 ppi_c + 2 q8h2_c		0	60
LMPD_233_q8h2_c		76 atp_c + 2 e4p_c + 32 flxr_c + 6 for_c + 16 g3p_c + 32 h_c + 18 nadh_c + 24 nadph_c + o2_c + 4 pep_c + 14 pyr_c + 6 r5p_c <=> 70 adp_c + 6 amp_c + 18 co2_c + 32 flxso_c + 8 h2o_c + 6 mththf_c + 18 nad_c + 24 nadp_c + 34 pi_c + 38 ppi_c + 2 q8h2_c		0	60
LMPD_234_q8h2_c		76 atp_c + 2 e4p_c + 32 flxr_c + 6 for_c + 16 g3p_c + 38 h_c + 18 nadh_c + 24 nadph_c + o2_c + 4 pep_c + 14 pyr_c + 6 r5p_c <=> 64 adp_c + 12 amp_c + 18 co2_c + 32 flxso_c + 8 h2o_c + 6 mththf_c + 18 nad_c + 24 nadp_c + 28 pi_c + 44 ppi_c + 2 q8h2_c		0	60
LMPD_235_ribflv_c		2 3pg_c + asp-L_c + 11 atp_c + co2_c + 2 db4p_c + 2 glu-L_c + 7 h2o_c + 3 nad_c + nadp_c + 2 nh4_c + r5p_c <=> 8 adp_c + 2 akg_c + 3 amp_c + for_c + fum_c + gly_c + 21 h_c + 3 nadh_c + nadph_c + 13 pi_c + 3 ppi_c + ribflv_c		0	60
LMPD_236_ribflv_c		2 3pg_c + asp-L_c + 12 atp_c + co2_c + 2 db4p_c + 2 glu-L_c + 7 h2o_c + 3 nad_c + nadp_c + 2 nh4_c + r5p_c <=> 10 adp_c + 2 akg_c + 2 amp_c + for_c + fum_c + gly_c + 21 h_c + 3 nadh_c + nadph_c + 13 pi_c + 3 ppi_c + ribflv_c		0	60
LMPD_237_ribflv_c		3pg_c + asp-L_c + 12 atp_c + co2_c + 2 db4p_c + glu-L_c + 6 h2o_c + 2 nad_c + 2 nh4_c + r5p_c <=> 9 adp_c + akg_c + 3 amp_c + fum_c + 18 h_c + 2 nadh_c + 13 pi_c + 3 ppi_c + ribflv_c		0	60
LMPD_238_ribflv_c		3pg_c + asp-L_c + 13 atp_c + co2_c + 2 db4p_c + glu-L_c + 6 h2o_c + 2 nad_c + 2 nh4_c + r5p_c <=> 11 adp_c + akg_c + 2 amp_c + fum_c + 18 h_c + 2 nadh_c + 13 pi_c + 3 ppi_c + ribflv_c		0	60
LMPD_239_ser-L_c		3pg_c + glu-L_c + h2o_c + nad_c <=> akg_c + 2 h_c + nadh_c + pi_c + ser-L_c		0	60
LMPD_240_sheme_c		14 atp_c + fe2_c + 2 for_c + 8 glu-L_c + 11 h_c + nadh_c + 10 nadph_c + 2 r5p_c <=> 2 adp_c + 12 amp_c + 4 h2o_c + 2 mththf_c + nad_c + 10 nadp_c + 4 nh4_c + 4 pi_c + 12 ppi_c + sheme_c		0	60
LMPD_241_spmd_c		2 3pg_c + 2 accoa_c + asp-L_c + 6 atp_c + 4 glu-L_c + 2 h_c + 4 h2o_c + nad_c + 6 nadph_c + r5p_c + so4_c + succoa_c + trdrd_c <=> 2 ac_c + 2 adp_c + 3 akg_c + 4 amp_c + 2 co2_c + 3 coa_c + gly_c + nadh_c + 6 nadp_c + nh4_c + 7 pi_c + 3 ppi_c + pyr_c + spmd_c + succ_c + trdox_c + 5mtr_p + h_p		0	60
LMPD_242_spmd_c		2 3pg_c + 2 accoa_c + asp-L_c + 7 atp_c + 4 glu-L_c + 2 h_c + 4 h2o_c + nad_c + 6 nadph_c + r5p_c + so4_c + succoa_c + trdrd_c <=> 2 ac_c + 4 adp_c + 3 akg_c + 3 amp_c + 2 co2_c + 3 coa_c + gly_c + nadh_c + 6 nadp_c + nh4_c + 7 pi_c + 3 ppi_c + pyr_c + spmd_c + succ_c + trdox_c + 5mtr_p + h_p		0	60
LMPD_243_thf_c		2 3pg_c + asp-L_c + 15 atp_c + co2_c + e4p_c + 3 glu-L_c + 10 h2o_c + 4 nad_c + 4 nh4_c + 2 pep_c + r5p_c <=> 11 adp_c + 2 akg_c + 4 amp_c + for_c + fum_c + gly_c + glyclt_c + 28 h_c + 4 nadh_c + 17 pi_c + 4 ppi_c + pyr_c + thf_c		0	60
LMPD_244_thf_c		2 3pg_c + asp-L_c + 16 atp_c + co2_c + e4p_c + 3 glu-L_c + 10 h2o_c + 4 nad_c + 4 nh4_c + 2 pep_c + r5p_c <=> 13 adp_c + 2 akg_c + 3 amp_c + for_c + fum_c + gly_c + glyclt_c + 28 h_c + 4 nadh_c + 17 pi_c + 4 ppi_c + pyr_c + thf_c		0	60
LMPD_245_thf_c		3pg_c + asp-L_c + 16 atp_c + co2_c + e4p_c + 2 glu-L_c + 9 h2o_c + 3 nad_c + nadph_c + 4 nh4_c + 2 pep_c + r5p_c <=> 12 adp_c + akg_c + 4 amp_c + fum_c + glyclt_c + 25 h_c + 3 nadh_c + nadp_c + 17 pi_c + 4 ppi_c + pyr_c + thf_c		0	60
LMPD_246_thf_c		3pg_c + asp-L_c + 17 atp_c + co2_c + e4p_c + 2 glu-L_c + 9 h2o_c + 3 nad_c + nadph_c + 4 nh4_c + 2 pep_c + r5p_c <=> 14 adp_c + akg_c + 3 amp_c + fum_c + glyclt_c + 25 h_c + 3 nadh_c + nadp_c + 17 pi_c + 4 ppi_c + pyr_c + thf_c		0	60
LMPD_247_thmpp_c		2 3pg_c + accoa_c + 14 atp_c + e4p_c + g3p_c + 3 glu-L_c + 4 h2o_c + 4 nad_c + 5 nadph_c + 2 nh4_c + 2 pep_c + pyr_c + 2 r5p_c + so4_c + trdrd_c <=> 4crsol_c + 5drib_c + ac_c + 8 adp_c + 3 akg_c + ala-L_c + 6 amp_c + 3 co2_c + coa_c + 2 for_c + 13 h_c + 4 nadh_c + 5 nadp_c + 14 pi_c + 6 ppi_c + thmpp_c + trdox_c		0	60
LMPD_248_thmpp_c		2 3pg_c + accoa_c + 15 atp_c + e4p_c + g3p_c + 3 glu-L_c + 4 h2o_c + 4 nad_c + 5 nadph_c + 2 nh4_c + 2 pep_c + pyr_c + 2 r5p_c + so4_c + trdrd_c <=> 4crsol_c + 5drib_c + ac_c + 10 adp_c + 3 akg_c + ala-L_c + 5 amp_c + 3 co2_c + coa_c + 2 for_c + 13 h_c + 4 nadh_c + 5 nadp_c + 14 pi_c + 6 ppi_c + thmpp_c + trdox_c		0	60
LMPD_249_thr-L_c		asp-L_c + 2 atp_c + h_c + h2o_c + 2 nadph_c <=> 2 adp_c + 2 nadp_c + 2 pi_c + thr-L_c		0	60
LMPD_250_trp-L_c		3 atp_c + e4p_c + nadph_c + 2 nh4_c + 2 pep_c + r5p_c <=> 2 adp_c + amp_c + co2_c + g3p_c + 4 h_c + 2 h2o_c + nadp_c + 5 pi_c + ppi_c + trp-L_c		0	60
LMPD_251_tyr-L_c		atp_c + e4p_c + glu-L_c + nad_c + nadph_c + 2 pep_c <=> adp_c + akg_c + co2_c + 3 h_c + nadh_c + nadp_c + 4 pi_c + tyr-L_c		0	60
LMPD_252_udcpdp_c		33 atp_c + 22 flxr_c + 11 g3p_c + 33 h_c + 11 nadh_c + 11 nadph_c + 11 pyr_c <=> 33 adp_c + 11 co2_c + 22 flxso_c + 22 h2o_c + 11 nad_c + 11 nadp_c + 21 ppi_c + udcpdp_c		0	60
LMPD_253_utp_c		asp-L_c + 4 atp_c + nh4_c + orot_c + r5p_c <=> 3 adp_c + amp_c + dhor-S_c + h_c + h2o_c + pi_c + ppi_c + utp_c		0	60
LMPD_254_val-L_c		glu-L_c + 2 h_c + nadph_c + 2 pyr_c <=> akg_c + co2_c + h2o_c + nadp_c + val-L_c		0	60
